# Supplementary material for: Climate Warming and Seasonal Precipitation Change Interact to Limit Species Distribution Shifts across Western North America
Source: PLoS One. 2016 Jul 22;11(7):e0159184. doi: 10.1371/journal.pone.0159184 (PMC4957754; doi:10.1371/journal.pone.0159184)
Supplement: S3 Appendix — (R) [file pone.0159184.s003.r]

####################################################################################################################################################
# Read in occurrence data
######################################################################################################################################################

setwd("")
# Read in occurrence data. This is the merged occurrence data across all datasources
# Data from the two regions in Canada are not included due to prior agreements
# Results will vary from those presented in the manuscripts due to the absence of data from these two regions
# Data are checked for errors in elevation, location, date, and taxonomy
# Data column "Keep_Drop" indicates whether records for a species within a region were included in the analyses
# Use the full dataset for the null model and jackknifing evaluations
d2 <- read.table("Harsch.PlosOne.OccData.txt", sep="\t", header=T)
# Subset data to only those records marked as "keep". This is the occurrence data we will use for analysis
dat.sub <- subset(d2,Data_Keep_Drop=="keep")
dat.sub$sp.zone <- paste(dat.sub$Species, dat.sub$Zone, sep="")  # unique identifier of species within a zone

#####################################################################################################################################################
## Step 1
# calculate raw shift rate
# calculate null shift rate
# Subtract null shift rate from raw shift rate
#####################################################################################################################################################
library(quantreg) # for quantile regression
library(plyr) # for efficiently calculating slopes
#########Calculate raw shift rates
out <- ddply(dat.sub,.(sp.zone),summarise,slope=lm(Altitude~Coll_Year)$coef[2],rq(Altitude~Coll_Year, .95)$coef[2],rq(Altitude~Coll_Year, .05)$coef[2])
colnames(out)=c("sp.zone","slope","q95","q05")
# out is a dataframe containing estimated raw shift rates at the distribution mean, upper and low distribution limits for each species within regions
# The dataframe will be merged with the null model results below
############# calculate null shift rate
#  The null model aims to estimate underlying spatial sampling bias over time
#  We are asking, is directional shift due to species distribution shifting or due to underlying changes in elevational sampling effort over time?
#  We can get this question by looking at the underlying relationship between year and elevation
#  The process
#
#     Use the unsubsetted dataset (d2, see "Read in Occurrence data" section above". The unsubsetted data (d2) is a better representation of underlying changes in elevation sampling effort over time than the subsetted data (dat).
#     We set the maximum and minimum elevation limits and region based on real species the dataframe "dat".
#     Occurrence records are randomly selected within d2 based on based on above limits. Species information is ignored at this point.
#     The slope at the distribution mean is then calculated from this randomly selected subset of data 
#     The simulation is done 500 times for each species, which the mean of the 500 simulations taken as the null shift rate

# number of simulation to run for each species
nsim <- 500    # number of simulations: 500 (change to 100 for testing)

# output
# output of each simulation is written into a matrix where each col is a species in a region and each row is the output of a simulation)                          
out2 <- matrix(NA, ncol=length(unique(dat.sub$sp.zone)), nrow=nsim)


#function to randomly select occurrence records
# the set of occurrence records is redrawn at each iteration of the simulation
splitdf <- function(dataframe, seed=NULL, length.dataset) {
    if (!is.null(seed)) set.seed(seed)
    index <- 1:nrow(dataframe) 
    trainindex <- sample(index, length.dataset)
    trainset <- dataframe[trainindex, ]
    list(trainset=trainset)
}


sp.zone <- unique(dat.sub$sp.zone) # sp.zone is a unique identifier of species within region


for(j in 1:length(sp.zone)){   # run loop over unique identifier sp.zone
  # subset the orginal unsubsetted data (d2) so occurrences are within the region and max and min elevation of the focal species (sp.zone[j])
	#see comments above for why we use the unsubsetted dataset 
	# region and elevation range are defined from within the subsetted dataset (dat)
	 dat3 <- subset(d2, d2$Zone==dat.sub$Zone[dat.sub$sp.zone==sp.zone[j]][1] & d2$Altitude>=min(dat.sub$Altitude[dat.sub$sp.zone==sp.zone[j]])& d2$Altitude<=max(dat.sub$Altitude[dat.sub$sp.zone==sp.zone[j]]))

  # run simulation on this subsetted data 500 times
	 for(m in 1:nsim){
    #apply the function, randomly selecting occurrences. The seed value is the simulation run (1:500)
    training <- splitdf(dat3, seed=m, length(dat.sub$Altitude[dat.sub$sp.zone==sp.zone[j]]))$trainset
    out2[m,j] <- summary(lm(training$Altitude~training$Coll_Year))$coef[2] #calculate the slope for each simulation run
  }
}


######summarize the simulation runs
out.sub2 <- matrix(NA, nrow=length(sp.zone), ncol=2)   # Matrix to hold output. One row for each species within region. 2 columns. Column one is the mean and column 2 is the standard deviation
for(j in 1:ncol(out2)){
  out.sub2[j,1]<- mean(out2[1:500,j])    #mean of 500 simulations for each species-region combinations
  out.sub2[j,2]<- sd(out2[1:500,j])      #sd of 500 simulations for each species-region combinations
}
colnames(out.sub2)=c("null.shift","null.sd")

#### combine raw shift values and null shift values into a dataframe
out.sub2 <- cbind(as.data.frame(out.sub2), sp.zone)   # add our unique identifier (sp.zone)
out.merge <- merge(out, out.sub2, by="sp.zone")  # merge out and out.sub2 by unique identifier (sp.zone). cbind should also work but this ensures direct matching
out.merge$slope.corr <- out.merge$slope-out.merge$null.shift    # correct slope is the slope minus the null shift rate
out.merge$q95.corr <- as.numeric(as.vector(out.merge$q95))-out.merge$null.shift    # correct slope at the upper limit is the slope minus the null shift rate
out.merge$q05.corr <- as.numeric(as.vector(out.merge$q05))-out.merge$null.shift    # correct slope at the lower limit is the slope minus the null shift rate
#####################################################################################################################################################
# Merge raw and corrected shift rates with the subsetted dataset
# There will be multiple observations for each species
# Need to subset dataset to one observation for each species within regions - here highest elevation of occurrences
# Relies on plyr package
# 
dat <- merge(dat.sub, out.merge, by="sp.zone")
dat <- unique(ddply(dat, .(sp.zone), subset, Altitude == max(Altitude)))
# There are 12 cases where year differs but not altitude. Should be 300 unique observations  (144 obs from Canada regions are not available)
dat <- ddply(dat, .(sp.zone), subset, Coll_Year == max(Coll_Year))
################################################################################################################################


#####################################################################################################################################################
# Data analysis
#####################################################################################################################################################
# 1. Categorize shifts as upward (1) not shifting (0) or downward (-1)
# Shift rates within -0.25 and 0.25 are classed as not shifting. A shift rate of 0.25 equates to a distribution shift of 10 masl over 40years.

# Distribution mean (use null corrected shift rates)
dat$slope.cat <- ifelse(dat$slope.corr< -0.25,-1,0) 
dat$slope.cat <- ifelse(dat$slope.corr> 0.25,1,dat$slope.cat)

# Upper range limit (use corrected shift rates)
dat$q95cat  <- ifelse(dat$q95.corr< -0.25,-1,0)
dat$q95cat  <- ifelse(dat$q95.corr> 0.25,1,dat$q95cat) 

# lower range limit (use corrected shift rates)
dat$q05cat <- ifelse(dat$q05.corr< -0.25,-1,0)
dat$q05cat  <- ifelse(dat$q05.corr> 0.25,1,dat$q05cat)

# net change across the distribution
#0 = both limits shift down, 1 = Expanding (upper limit up and lower down), 2 = Contracting (upper limit down and lower up), 3 = both limits shift upward
dat$netc <- ifelse(dat$q05.corr>0,2,0)
dat$netc <- ifelse(dat$q95.corr>0, dat$netc+1, dat$netc)

## Table of percent of species shifting upward, not shifting, and shifting downward within each region
## Table used to generate table 1 and figure 1 - colors of points within regions and piecharts

dmean <- rbind( table(dat$slope.cat, dat$Zone), table(dat$Zone))
for(i in 1:ncol(dmean)){ dmean[1:3,i] <- dmean[1:3,i]/dmean[4,i] }
rownames(dmean)=c( "Downward","Not shifting","Upward","No.Species")
dmean <- dmean[,c(5,2,1,3,4)]  # reorder data into the order presented in the paper (ordered by decreased lat and increasing long)

dupper <- rbind( table(dat$q95cat, dat$Zone), table(dat$Zone))
for(i in 1:ncol(dupper)){ dupper[1:3,i] <- dupper[1:3,i]/dupper[4,i] }
rownames(dupper)=c( "Downward","Not shifting","Upward","No.Species")
dupper <- dupper[,c(5,2,1,3,4)]  # reorder data into the order presented in the paper (ordered by decreased lat and increasing long)

dlower <- rbind( table(dat$q05cat, dat$Zone), table(dat$Zone))
for(i in 1:ncol(dlower)){ dlower[1:3,i] <- dlower[1:3,i]/dlower[4,i] }
rownames(dlower)=c( "Downward","Not shifting","Upward","No.Species")
dlower <- dlower[,c(5,2,1,3,4)]  # reorder data into the order presented in the paper (ordered by decreased lat and increasing long)

dnetc <- rbind( table(dat$netc, dat$Zone), table(dat$Zone))
for(i in 1:ncol(dnetc)){ dnetc[1:4,i] <- dnetc[1:4,i]/dnetc[5,i] }
rownames(dnetc)=c( "Downward","Expanding","Contracting","Upward","No.Species")
dnetc <- dnetc[,c(5,2,1,3,4)]  # reorder data into the order presented in the paper (ordered by decreased lat and increasing long)


t1 <- rbind(dmean[3,], dupper[3,], dlower[3,],dnetc[c(4,2,1,3,5),])
t1 <- round(t1,3) # round to 2 decimal places
t1[1:7,] <- t1[1:7,]*100
rownames(t1)=c("Mean","Upper limit","Lower limit","upward","expansion","downward","contraction","No. of species")
names(dimnames(t1)) <- list("","Table 1") 
print(t1)

################################################################################################################################


################################################################################################################################
#2
# Effect of climate on distribution shifts
# Code for model selection
# Code used to generate Table 2
# Note that results here will vary from those presented in the manuscript due to data not included from the two Canada regions not 
###############################################################
#packages needed
library(lme4) #needed for lmer
library(AICcmodavg) # for model comparison

#Climate data. Climate data obtained from climateWNA (www.climatewna) in March 2014
# We obtained climate data for the top and botton (respectively) 10% of highest and lowest elevations from each species within a region
# Using this data, we calculate 1. the mean climate value across all years at the upper and lower limits
#                               2. The rate of change in these climate variables using linear regression
# "l": Climate variables from the lower limit are preceded by the letter "l". 
#        TmaxSm is the mean maximum summer temperature at the upper limit and lTmaxSm is the mean summer max temp at lower limit
# "c": Climate variables indicating the rate of change are preceded by the letter "c". 
#      cTmaxSm is annual rate of summer warming in the maximum temperature and lcTmaxSm is the same for lower limits
# climate variables NOT preceded by "c" are the mean seasonal climate values for the time period 1960-2009
# "Sm" indicate climate data are from the summer months (June-August)
# "Wt" indicates climate data are from the winter months (Dec-Feb)
# "T" indicates temperature
# "Rain" indicates precipitation falling as rain during the summer months
# "Snow" indicates precipitation falling as snow during the winter months
# "CMD" indicates climate moisure deficit
clim <- read.table("clim.txt", sep="\t", header=T)

#merge climate data with distribution shift data
datfin <- merge(dat, clim, by="sp.zone")

#first evaluate whether climate variables are correlated
library(psyche) # for calculating correlations across several variables
  #upper limit
   corr.test(datfin[,c(6,7,24:29)])  #correlation amongst rate of change variables + latitude and longitude
   corr.test(datfin[,c(6,7,30:36)])  #correlation amongst mean climate variables   + latitude and longitude
  #lower limit
   corr.test(datfin[,c(6,7,37:43)])  #correlation amongst rate of change variables + latitude and longitude
   corr.test(datfin[,c(6,7,44:50)])  #correlatino amongst mean climate variables   + latitude and longitude
# Based on correlations, exclude Moisture deficit and lat and long from upper range limit analyses
# Exclude lat and long from lower limits due to high correaltion
### Note correlation values from this analysis will differ from those presented in Table S1 due to removal of data from Canada regions

# first, put the variables on the same scale and center
# only variables used in the best-fit models are shown
datfin$st.csnow<- (datfin$cSnow - mean(datfin$cSnow, na.rm=T)) / sd(datfin$cSnow, na.rm=T)            #change in snowfall
datfin$st.crain<- (datfin$cRain - mean(datfin$cRain, na.rm=T)) / sd(datfin$cRain, na.rm=T)            #change in rainfall
datfin$st.cTmaxSm <- (datfin$cTmaxSm - mean(datfin$cTmaxSm, na.rm=T)) / sd(datfin$cTmaxSm, na.rm=T)  #Maximum SummerTemp
datfin$st.cTmaxWt <- (datfin$cTmaxWt - mean(datfin$cTmaxWt, na.rm=T)) / sd(datfin$cTmaxWt, na.rm=T)  #Maximum SummerTemp
datfin$st.cTminSm<- (datfin$cTminSm - mean(datfin$cTminSm, na.rm=T)) / sd(datfin$cTminSm, na.rm=T)    #Minimum summer temp

datfin$st.lcrain <- (datfin$lcRain - mean(datfin$lcRain, na.rm=T)) / sd(datfin$lcRain, na.rm=T)       # change in rainfall
datfin$st.lcsnow<- (datfin$lcSnow - mean(datfin$lcSnow, na.rm=T)) / sd(datfin$lcSnow, na.rm=T)         #change in snowfall
datfin$st.lcTmaxSm <- (datfin$lcTmaxSm - mean(datfin$lcTmaxSm, na.rm=T)) / sd(datfin$lcTmaxSm, na.rm=T)  #change in maximum summer temp
datfin$st.lcCMD <- (datfin$lcCMD - mean(datfin$lcCMD, na.rm=T)) / sd(datfin$lcCMD, na.rm=T)              #change in climate moisture deficit
datfin$st.lcTminSm <- (datfin$lcTminSm - mean(datfin$lcTminSm, na.rm=T)) / sd(datfin$lcTminSm, na.rm=T)  #change in maximum summer temp

#class corrected slopes at upper and lower limits as shifting upwards or not. Include species with shift rates less than our threshold of 0.25 as not shifting
datfin$q95cat2 <- ifelse(datfin$q95.corr<0.25,0,1)
datfin$q05cat2 <- ifelse(datfin$q05.corr<0.25,0,1)

## Model comparison
  # Begin by running a set of candidate models
  # Next use the aictab function in the AICcmodavg package to do model compute and compare AIC values and log likelihoods
###Upper limits 
  #set up candidate models
   upcat <- list()
   upcat[1] <- glmer(q95cat2 ~ st.csnow*st.cTminSm +st.cTmaxSm + st.crain + (1|Zone), data=datfin, family="binomial")   
   upcat[2] <- glmer(q95cat2 ~ st.csnow*st.cTmaxSm +st.cTminSm + st.crain + (1|Zone), data=datfin, family="binomial")  
   upcat[3] <- glmer(q95cat2 ~ st.csnow+st.cTmaxSm +st.cTminSm + st.crain + (1|Zone), data=datfin, family="binomial")   
   upcat[4] <- glmer(q95cat2 ~ st.csnow*st.cTmaxSm +st.cTminSm +(1|Zone), data=datfin, family="binomial") 
   upcat[5] <- glmer(q95cat2 ~ st.csnow*st.cTminSm +st.cTmaxSm +(1|Zone), data=datfin, family="binomial") 
   upcat[6] <- glmer(q95cat2 ~ st.csnow*st.cTmaxSm +(1|Zone), data=datfin, family="binomial")  
   upcat[7] <- glmer(q95cat2 ~ st.csnow*st.cTminSm +(1|Zone), data=datfin, family="binomial") 
   upcat[8] <- glmer(q95cat2 ~ st.csnow+st.cTminSm +(1|Zone), data=datfin, family="binomial")  
   #assign names to each model
   Modnames <- c("S*Tm+Tx+R","S*Tx+Tm+R","S+Tx+Tm+R","S*Tx+Tm","S*Tm+Tx","S*Tx","S*Tm","S+Tm")
   ##model selection
   print("Table S2 results")
   aictab(upcat, Modnames)
### Note  values from this analysis will differ from those presented in Table S1 due to removal of data from Canada regions

   
###Lower limits
   #set up candidate models  
   lowcat <- list()
   lowcat[1] <- glmer(q05cat2 ~ st.lcsnow + st.lcrain*st.lcTminSm +st.lcTmaxSm + (1|Zone), data=datfin, family="binomial")    
   lowcat[2] <- glmer(q05cat2 ~ st.lcsnow + st.lcrain*st.lcTmaxSm +st.lcTminSm  + (1|Zone), data=datfin, family="binomial")  
   lowcat[3] <- glmer(q05cat2 ~ st.lcsnow+st.lcTmaxSm +st.lcTminSm + st.lcrain + (1|Zone), data=datfin, family="binomial")  
   lowcat[4] <- glmer(q05cat2 ~ st.lcsnow*st.lcTmaxSm +st.lcTminSm +(1|Zone), data=datfin, family="binomial") 
   lowcat[5] <- glmer(q05cat2 ~ st.lcsnow*st.lcTminSm +st.lcTmaxSm +(1|Zone), data=datfin, family="binomial")  
   lowcat[6] <- glmer(q05cat2 ~ st.lcrain*st.lcTmaxSm +(1|Zone), data=datfin, family="binomial")  
   lowcat[7] <- glmer(q05cat2 ~ st.lcrain*st.lcTminSm +(1|Zone), data=datfin, family="binomial") 
   lowcat[8] <- glmer(q05cat2 ~ st.lcrain+st.lcTminSm +(1|Zone), data=datfin, family="binomial")  
   lowcat[9] <- glmer(q05cat2 ~ st.lcrain+st.lcTminSm+st.lcTmaxSm +(1|Zone), data=datfin, family="binomial") 
   lowcat[10] <- glmer(q05cat2 ~ st.lcsnow*st.lcTmaxSm +st.lcrain+st.lcCMD+(1|Zone), data=datfin, family="binomial")  
   lowcat[11] <- glmer(q05cat2 ~ st.lcsnow+st.lcTmaxSm*st.lcrain+st.lcCMD+(1|Zone), data=datfin, family="binomial")  
   lowcat[12] <- glmer(q05cat2 ~ st.lcTmaxSm*st.lcrain+st.lcCMD +(1|Zone), data=datfin, family="binomial")  
   #assign names to each model
   Modnames <- c("S+Tm*R+Tx","S+Tx*R+Tm","S+Tx+Tm+R","S*Tx+Tm","S*Tm+Tx","R*Tx","R*Tm","R+Tm","R+Tx+Tm","S*Tx+R+C","R*Tx+S+C","Tx*R+C")
   ##model selection
   print("Table S2 results")
   aictab(lowcat, Modnames)
### Note  values from this analysis will differ from those presented in Table S1 due to removal of data from Canada regions


#Best models for upper (models labeled "1") and lower limits (models labeled "2") when response is continuous (models labeled "a") or categorical (models labeled "b")
  m1a<- lmer(q95.corr ~ st.csnow*st.cTminSm +st.cTmaxSm + (1|Zone),data = datfin)  # best model for upper range limit rate of change
  m2a<- lmer(q05.corr ~ st.lcrain*st.lcTmaxSm +(1|Zone), data = datfin)  # best model for lower range limit rate of change
  m1b<- glmer(q95cat2 ~ st.csnow*st.cTminSm +st.cTmaxSm + (1|Zone), data = datfin, family="binomial")  # best model for upper range limit direction of change
  m2b<- glmer(q05cat2 ~ st.lcrain*st.lcTmaxSm +(1|Zone), data=datfin, family="binomial")  # best model for lower range limit direction of change
 ################################################################################################################################


################################################################################################################################
#3
# Figure 3: Code used to generate Figure 3 to evaluate the interaction between temperature change and precipitation change
# Use rates of change in maximum summer temperature and rainfall (lower limit) and rates of change minimum summer temp and snow (upper limit)
# Use interactions the best-fit model from above analysis (and Table 2 in manuscript)
# In this figure, we focus on the interactions bewteen temperature change and precipitation change and not the full model
# Analysis computes confidence intervals around the mean effect of changing precip when temp is inc or dec on shift rates
### Note correlation values from this analysis will differ from those presented in Table S1 due to removal of data from Canada regions

###############################################################
#packages needed
library(lme4) #needed for lmer
library(plotrix) #needed for plotCI
library(boot) #needed for the logit

# parameters for upper limit analysis
 #Cooling in minimum summer temperatures occurred in 8/286 spp.reg (climate data missing for 14)
 # we set the threshold to cTmin>0.02  in this figure in order to demonstrate the effect between rate of warming and change in snow
 # cTminSm < 0.2 for 135 species region combinations (47%) 
  temp <- ifelse(datfin$cTminSm>0.02,1,0) # Minimum summer temperature at uppper limit warmed at rates greater than 0.02 (1) or lower than 0.02 (0)
  Snow <- datfin$cSnow     # rate of change in snowfall at upper limit
  slope <- datfin$q95.corr  # corrected shift rate at upper range limit
  zone <- datfin$Zone

  mod <- lmer(slope ~ Snow*temp+(1|zone),REML=T)

  # generate potential climate data for Fig 3a
  x  = seq(from=min(datfin$cSnow,na.rm=T), to=max(datfin$cSnow,na.rm=T), by=.05) # sequence of rate of change in snow over observed snow change rates
  xc = seq(from=min(datfin$cSnow,na.rm=T), to=max(datfin$cSnow,na.rm=T), by=.1) # same as above, but at a coarser scale (neccessary for CI creation)

  #create a dataframe to hold predicted values
  newdat <- expand.grid(
  	Snow = x,
  	temp = c(0,1),
  	slope = 0
  )

  #code to predict a slope for each value of lx (change in snowfall) with warming (temp=1) and cooling (temp-0)
  #based on terms in mod
  mm <- model.matrix(terms(mod),newdat)
  newdat$slope <- mm %*% fixef(mod)
  pvar1 <- diag(mm %*% tcrossprod(vcov(mod),mm))
  newdat <- data.frame(
  	newdat,
  	plo = newdat$slope-2*sqrt(pvar1),
  	phi = newdat$slope+2*sqrt(pvar1)
  )

  #The following code is used to generate figure 3a
  ## Upper distribution limits tmin cooling or warming at rates less than 0.02
  newdat.lo = newdat[newdat$temp == 0 ,]

  slope.expL = c() # vector to hold mean predicted slopes
  L95.lo = c() # vector to hold lower bound
  U95.lo = c() # vector to hold upper bound

  for (i in 1:length(x)) {
  	newdat.lo.tmp = newdat.lo[newdat.lo$Snow == x[i] , ]
  	slope.expL[i] = mean(newdat.lo.tmp$slope) #calculate mean predicted slope (solid blue line)
  	L95.lo[i] = mean(newdat.lo.tmp$plo)   # caclulate lower bounds (dashed blue line)
  	U95.lo[i] = mean(newdat.lo.tmp$phi)   # caclulate upper bounds  (dashed blue line)
  }

  ## calculate predicted slope and prediction bounds when Tmin warming at rates greater than 0.02
  newdat.hi = newdat[newdat$temp == 1 ,]

  slope.expH = c() # vector to hold mean predicted slope 
  L95.hi = c() # vector to hold lower bound
  U95.hi = c() # vector to hold upper bound

  for (i in 1:length(x)) {
  	newdat.hi.tmp = newdat.hi[newdat.hi$Snow == x[i] , ]
  	slope.expH[i] = mean(newdat.hi.tmp$slope)   #calculate mean predicted (solid red line)
  	L95.hi[i] = mean(newdat.hi.tmp$plo)         #calculate lower bounds (dashed red line)
  	U95.hi[i] = mean(newdat.hi.tmp$phi)         #calculate upper bounds (dashed red line)
  }  
  
###  
#parameters for lower distribution limits model
  temp <- ifelse(datfin$lcTmaxSm>0,1,0)  #Maximum temperatures warmed or cooled
  rain <- datfin$lcRain      # change in rainfall
  slope <- datfin$q05.corr    # corrected slope at lower limit
  zone <- datfin$Zone         #region - random effect

  lmod <- lmer(slope ~ rain*temp+(1|zone),REML=T) # This model is just the interaction from our best model (Table 2) at the lower range limit 

  # generate potential climate data for fig 3b
  # make 2 change in rainfall vectors, one fine and one coarse
  lx  = seq(from=min(datfin$lcRain,na.rm=T), to=max(datfin$lcRain,na.rm=T), by=.001) # sequence of change in rainfall values covering range of observed change in rainfall vlaues
  lxc = seq(from=min(datfin$lcRain,na.rm=T), to=max(datfin$lcRain,na.rm=T), by=.005) # same as above, but at a coarser scale (neccessary for CI creation)

  #create a dataframe to hold predicted values
  lnewdat <- expand.grid(
  	rain = lx,
  	temp = c(0,1),
  	slope = 0
  )

  #code to predict a slope for each value of lx (change in rainfall) with warming (temp=1) and cooling (temp-0)
  #based on terms in lmod
  lmm <- model.matrix(terms(lmod),lnewdat)
  lnewdat$slope <- lmm %*% fixef(lmod)    #slopes
  lpvar1 <- diag(lmm %*% tcrossprod(vcov(lmod),lmm))
  lnewdat <- data.frame(
  	lnewdat,
  	plo = lnewdat$slope-2*sqrt(lpvar1),    # used later for caclulating lower bounds
  	phi = lnewdat$slope+2*sqrt(lpvar1)     # used later for caclulating upper bounds
  )

  #The following code is used to generate figure 3b
  ## Low distribution limits tmax decreasing
  lnewdat.lo = lnewdat[lnewdat$temp == 0 ,]

  lslope.expL = c() # vector to hold mean predicted shift rates for each value of lx (rainfall)  (solid blue line in fig. 3b)
  lL95.lo = c() # Vector to hold lower 95% CI  for predicted shift rate for each value of lx     (lower dashed blue line in fig. 3b)
  lU95.lo = c() # Vector to hold upper 95% CI  for predicted shift rate for each value of lx      (upper dashed blue line in fig. 3b)

  for (i in 1:length(lx)) {
  	lnewdat.lo.tmp = lnewdat.lo[lnewdat.lo$rain == lx[i] , ]
  	lslope.expL[i] = mean(lnewdat.lo.tmp$slope)    #calculate mean predicted (solid blue line)
  	lL95.lo[i] = mean(lnewdat.lo.tmp$plo)  #calculate lower bounds
  	lU95.lo[i] = mean(lnewdat.lo.tmp$phi)   #calculate upper bounds
  }

  ## Lower distribution limits tmax increasing
  lnewdat.hi = lnewdat[lnewdat$temp == 1 ,]

  lslope.expH = c() # vector to hold predicted slopes
  lL95.hi = c() # vector to hold lower bounds
  lU95.hi = c() # vector to hold upper bounds 

  for (i in 1:length(lx)) {
  	lnewdat.hi.tmp = lnewdat.hi[lnewdat.hi$rain == lx[i] , ]
    lslope.expH[i] = mean(lnewdat.hi.tmp$slope)  #calculate mean predicted (solid red line)
	  lL95.hi[i] = mean(lnewdat.hi.tmp$plo)     #calculate lower bounds (dashed red line)
	  lU95.hi[i] = mean(lnewdat.hi.tmp$phi)     #calculate upper bounds (dashed red line)
  }


###################################################################################################################


##############################################################################################################
#
# Code for jackknifing procedure
# Used to create figures S11 and S13 in the appendix
# Code used to obtain data to produce figure S11 is shown
# Used to evaluate the effect of a single year on results
##########################################################################################################################
#  Use the unsebsetted dataset (d2)
# Calculate slopes for individual years removed for each species-region combination
# Create matrix to how output. Rows are years. In row one, data from the first year is removed. Columns are species-region combinations
# Code is to generate figure S11. This looks at the effect of removed a single years worth of data across all species within a region 
#############################################
#analyses
out <- matrix(NA, nrow=(length(table(d2$Coll_Year))+1), ncol=length(table(d2$Zone)))
for(i in 1:length(table(d2$Zone))){ 
  out[41,(i)] <- summary(lm(d2$Altitude[d2$Zone==as.data.frame(table(d2$Zone))[i,1]]~d2$Coll_Year[d2$Zone==as.data.frame(table(d2$Zone))[i,1]]))$coef[2]  #actual shift rate - no years removed 
for(j in 1:length(table(d2$Coll_Year))){
  out[j,(i)] <- summary(lm(d2$Altitude[d2$Zone==as.data.frame(table(d2$Zone))[i,1]& d2$Coll_Year!=rownames(as.data.frame(table(d2$Coll_Year)[j]))]~d2$Coll_Year[d2$Zone==as.data.frame(table(d2$Zone))[i,1]& d2$Coll_Year!=rownames(as.data.frame(table(d2$Coll_Year)[j]))]))$coef[2]   # shift rate with Coll_Year removed, y1, y2, y3..y40
}
}
