# Supplementary material for: Climate Warming and Seasonal Precipitation Change Interact to Limit Species Distribution Shifts across Western North America
Source: PLoS One. 2016 Jul 22;11(7):e0159184. doi: 10.1371/journal.pone.0159184 (PMC4957754; doi:10.1371/journal.pone.0159184)
Supplement: S1 Data — (TXT) [file pone.0159184.s004.txt]

/* DATA DESCRIPTION:
Coverage:	MEDIAN LATITUDE: 41.043019 * MEDIAN LONGITUDE: -118.559138 * SOUTH-BOUND LATITUDE: 35.751390 * WEST-BOUND LONGITUDE: -124.200000 * NORTH-BOUND LATITUDE: 50.680000 * EAST-BOUND LONGITUDE: -106.900000
	MINIMUM ALTITUDE: 0 m * MAXIMUM ALTITUDE: 3963 m
Event(s):	Western_North_America * LATITUDE: 42.700000 * LONGITUDE: -118.100000 * LOCATION: North America, U.S.A.
Parameter(s):	Species (Species)
	Genus (Genus)
	Species Abbreviation (Abbrev)
	Collection year (Sampling date)
	LATITUDE (Latitude) * GEOCODE
	LONGITUDE (Longitude) * GEOCODE
	ALTITUDE [m] (Altitude)
	Zone (Zone)
	Reference/source (Reference) *Data source reference
	Comment (Comment) * Whether date point was used in final analysis or dropped
Size:	255490 data points
*/
Species	Genus	Abbrev	Sampling date	Latitude	Longitude	Altitude [m]	Zone	Reference	Comment
Abies amabilis	Abies	ABIama	1980	47.41	-121.11	775	WA	FIA	drop
Abies amabilis	Abies	ABIama	1985	48	-120.81	972	WA	FIA	drop
Abies amabilis	Abies	ABIama	1980	46.58	-121.27	1569	WA	FIA	drop
Abies amabilis	Abies	ABIama	1980	47.05	-121.26	1138	WA	FIA	drop
Abies amabilis	Abies	ABIama	1980	47.06	-121.03	1637	WA	FIA	drop
Abies amabilis	Abies	ABIama	1980	47.28	-121.24	1014	WA	FIA	drop
Abies amabilis	Abies	ABIama	1985	47.32	-121.13	812	WA	FIA	drop
Abies amabilis	Abies	ABIama	1980	47.33	-121.21	1487	WA	FIA	drop
Abies amabilis	Abies	ABIama	1985	47.41	-121.13	1049	WA	FIA	drop
Abies amabilis	Abies	ABIama	1985	47.54	-121.09	1072	WA	FIA	drop
Abies amabilis	Abies	ABIama	1980	47.54	-121.21	1473	WA	FIA	drop
Abies amabilis	Abies	ABIama	1980	47.73	-121.06	1348	WA	FIA	drop
Abies amabilis	Abies	ABIama	1980	47.76	-121	1335	WA	FIA	drop
Abies amabilis	Abies	ABIama	1980	47.78	-121.04	1122	WA	FIA	drop
Abies amabilis	Abies	ABIama	1980	47.79	-121.06	1090	WA	FIA	drop
Abies amabilis	Abies	ABIama	1985	47.81	-121.05	1361	WA	FIA	drop
Abies amabilis	Abies	ABIama	1985	47.82	-121	938	WA	FIA	drop
Abies amabilis	Abies	ABIama	1980	47.82	-121	938	WA	FIA	drop
Abies amabilis	Abies	ABIama	1985	47.89	-120.82	990	WA	FIA	drop
Abies amabilis	Abies	ABIama	1985	47.95	-120.76	1025	WA	FIA	drop
Abies amabilis	Abies	ABIama	1985	47.96	-120.94	753	WA	FIA	drop
Abies amabilis	Abies	ABIama	1980	48.05	-120.84	847	WA	FIA	drop
Abies amabilis	Abies	ABIama	1993	48.31	-120.36	1628	WA	FIA	drop
Abies amabilis	Abies	ABIama	1993	48.42	-120.61	1451	WA	FIA	drop
Abies amabilis	Abies	ABIama	1993	48.49	-120.57	1841	WA	FIA	drop
Abies amabilis	Abies	ABIama	1980	48.51	-120.65	1914	WA	FIA	drop
Abies amabilis	Abies	ABIama	1993	48.52	-120.73	1603	WA	FIA	drop
Abies amabilis	Abies	ABIama	1993	48.57	-120.51	1532	WA	FIA	drop
Abies amabilis	Abies	ABIama	1993	48.71	-120.74	1268	WA	FIA	drop
Abies amabilis	Abies	ABIama	1990	48.73	-115.75	1608	MT	FIA	drop
Abies amabilis	Abies	ABIama	1993	43.1575	-122.452	945	CA	MBP	drop
Abies amabilis	Abies	ABIama	1995	44.6476	-122.003	757	CA	MBP	drop
Abies amabilis	Abies	ABIama	1998	44.6476	-122.003	757	CA	MBP	drop
Abies amabilis	Abies	ABIama	2011	41.94814	-123.09647	1809	CA	GBIF	drop
Abies concolor	Abies	ABIcon	2000	39.13	-111.58	2198	UT	MBP	drop
Abies concolor	Abies	ABIcon	2000	39.13	-111.58	2443	UT	GBIF	drop
Abies concolor	Abies	ABIcon	1997	40.0400009	-122.9499969	2017	CA	GBIF	keep
Abies concolor	Abies	ABIcon	1993	40.6800003	-123.1900024	1190	CA	GBIF	keep
Abies concolor	Abies	ABIcon	1992	41.1800003	-122.2099991	1094	CA	GBIF	keep
Abies concolor	Abies	ABIcon	1993	40.6599998	-123.1500015	1009	CA	GBIF	keep
Abies concolor	Abies	ABIcon	1992	40.5600014	-121.8099976	1252	CA	GBIF	keep
Abies concolor	Abies	ABIcon	1993	40.6899986	-123.1500015	1401	CA	GBIF	keep
Abies concolor	Abies	ABIcon	1997	39.9799995	-123	1644	CA	GBIF	keep
Abies concolor	Abies	ABIcon	1992	41.1899986	-122.1399994	960	CA	GBIF	keep
Abies concolor	Abies	ABIcon	1993	40.6899986	-123.2099991	1100	CA	GBIF	keep
Abies concolor	Abies	ABIcon	1996	40.3100014	-123.3199997	1463	CA	GBIF	keep
Abies concolor	Abies	ABIcon	1992	40.6100006	-121.8199997	946	CA	GBIF	keep
Abies concolor	Abies	ABIcon	1997	40.0400009	-123	1651	CA	GBIF	keep
Abies concolor	Abies	ABIcon	1995	41.4399986	-123	1526	CA	GBIF	keep
Abies concolor	Abies	ABIcon	1996	40.3499985	-123.5199966	1245	CA	GBIF	keep
Abies concolor	Abies	ABIcon	1997	40.0299988	-123.1399994	1632	CA	GBIF	keep
Abies concolor	Abies	ABIcon	1992	41.1800003	-121.9199982	1629	CA	GBIF	keep
Abies concolor	Abies	ABIcon	1995	41.3100014	-122.9300003	2055	CA	GBIF	keep
Abies concolor	Abies	ABIcon	1993	40.6800003	-123.2099991	1094	CA	GBIF	keep
Abies concolor	Abies	ABIcon	1997	40.0800018	-123	2029	CA	GBIF	keep
Abies concolor	Abies	ABIcon	1997	40.0600014	-122.9700012	1863	CA	GBIF	keep
Abies concolor	Abies	ABIcon	1997	40.0499992	-123.0999985	1582	CA	GBIF	keep
Abies concolor	Abies	ABIcon	1997	40.2000008	-123.1699982	1361	CA	GBIF	keep
Abies concolor	Abies	ABIcon	1992	41.1399994	-121.6999969	1486	CA	GBIF	keep
Abies concolor	Abies	ABIcon	1993	40.6599998	-123.1900024	1383	CA	GBIF	keep
Abies concolor	Abies	ABIcon	1995	41.2999992	-122.9300003	1937	CA	GBIF	keep
Abies concolor	Abies	ABIcon	1995	41.2200012	-122.9899979	1595	CA	GBIF	keep
Abies concolor	Abies	ABIcon	1995	41.2400017	-122.9599991	1885	CA	GBIF	keep
Abies concolor	Abies	ABIcon	1997	40.0600014	-123.0400009	1722	CA	GBIF	keep
Abies concolor	Abies	ABIcon	1996	40.0099983	-123	1840	CA	GBIF	keep
Abies concolor	Abies	ABIcon	1996	40.8499985	-123.5199966	544	CA	GBIF	keep
Abies concolor	Abies	ABIcon	1992	40.5699997	-121.8099976	1273	CA	GBIF	keep
Abies concolor	Abies	ABIcon	1996	40.0600014	-123	1851	CA	GBIF	keep
Abies concolor	Abies	ABIcon	1997	40.1300011	-122.9700012	1750	CA	GBIF	keep
Abies concolor	Abies	ABIcon	2005	41.91788	-123.53783	1574	CA	GBIF	keep
Abies concolor	Abies	ABIcon	1992	41.1500015	-121.7200012	1620	CA	GBIF	keep
Abies concolor	Abies	ABIcon	1992	40.6699982	-121.7399979	1615	CA	GBIF	keep
Abies concolor	Abies	ABIcon	1997	40.1300011	-123	1789	CA	GBIF	keep
Abies concolor	Abies	ABIcon	1992	40.5699997	-121.6600037	1541	CA	GBIF	keep
Abies concolor	Abies	ABIcon	1992	41.1899986	-122.2900009	875	CA	GBIF	keep
Abies concolor	Abies	ABIcon	1992	40.5200005	-121.8399963	1154	CA	GBIF	keep
Abies concolor	Abies	ABIcon	1996	40.2599983	-123.2600021	1797	CA	GBIF	keep
Abies concolor	Abies	ABIcon	1992	41.1100006	-121.6699982	1342	CA	GBIF	keep
Abies concolor	Abies	ABIcon	1992	40.5999985	-121.7399979	1522	CA	GBIF	keep
Abies concolor	Abies	ABIcon	1992	41.1800003	-122.0299988	1237	CA	GBIF	keep
Abies concolor	Abies	ABIcon	1992	40.5499992	-121.7099991	1282	CA	GBIF	keep
Abies concolor	Abies	ABIcon	1992	41.0999985	-121.6999969	1338	CA	GBIF	keep
Abies concolor	Abies	ABIcon	1993	40.6399994	-123.0899963	1194	CA	GBIF	keep
Abies concolor	Abies	ABIcon	1997	40.1300011	-123.0699997	1717	CA	GBIF	keep
Abies concolor	Abies	ABIcon	1994	40.7999992	-122.9599991	1284	CA	GBIF	keep
Abies concolor	Abies	ABIcon	1992	40.6300011	-121.7399979	1555	CA	GBIF	keep
Abies concolor	Abies	ABIcon	1992	40.5200005	-121.8300018	1170	CA	GBIF	keep
Abies concolor	Abies	ABIcon	1996	40.2599983	-123.4499969	1147	CA	GBIF	keep
Abies concolor	Abies	ABIcon	1992	40.6300011	-121.7699966	1356	CA	GBIF	keep
Abies concolor	Abies	ABIcon	1992	41.2799988	-122.7200012	1627	CA	GBIF	keep
Abies concolor	Abies	ABIcon	1992	41.2400017	-122.2900009	1010	CA	GBIF	keep
Abies concolor	Abies	ABIcon	1993	40.7000008	-123.2099991	975	CA	GBIF	keep
Abies concolor	Abies	ABIcon	1996	40.2999992	-123.5199966	1173	CA	GBIF	keep
Abies concolor	Abies	ABIcon	2005	40.922333	-121.722936	985	CA	GBIF	keep
Abies concolor	Abies	ABIcon	1993	40.6899986	-123.1100006	1364	CA	GBIF	keep
Abies concolor	Abies	ABIcon	1992	40.5099983	-123.2600021	1119	CA	GBIF	keep
Abies concolor	Abies	ABIcon	1992	40.6399994	-122.75	926	CA	GBIF	keep
Abies concolor	Abies	ABIcon	1992	41.1800003	-121.7399979	1336	CA	GBIF	keep
Abies concolor	Abies	ABIcon	1992	41.0900002	-123.0800018	1017	CA	GBIF	keep
Abies concolor	Abies	ABIcon	1992	41.3400002	-122.6200027	1969	CA	GBIF	keep
Abies concolor	Abies	ABIcon	1992	41.1800003	-122.1600037	866	CA	GBIF	keep
Abies concolor	Abies	ABIcon	1992	41.15754	-122.31172	782	CA	GBIF	keep
Abies concolor	Abies	ABIcon	1992	41.0200005	-122.1299973	1177	CA	GBIF	keep
Abies concolor	Abies	ABIcon	1996	40.1100006	-123.1299973	1383	CA	GBIF	keep
Abies concolor	Abies	ABIcon	1992	41.1199989	-121.8399963	1116	CA	GBIF	keep
Abies concolor	Abies	ABIcon	1995	41.6199989	-123.1699982	1512	CA	GBIF	keep
Abies concolor	Abies	ABIcon	1992	40.7999992	-123.5299988	1068	CA	GBIF	keep
Abies concolor	Abies	ABIcon	1996	40.771831	-123.217849	693	CA	GBIF	keep
Abies concolor	Abies	ABIcon	1992	40.8199997	-121.7099991	1229	CA	GBIF	keep
Abies concolor	Abies	ABIcon	1992	40.5800018	-122.7200012	1445	CA	GBIF	keep
Abies concolor	Abies	ABIcon	1997	40.0400009	-123.0599976	1723	CA	GBIF	keep
Abies concolor	Abies	ABIcon	1992	41.2900009	-122.3499985	1011	CA	GBIF	keep
Abies concolor	Abies	ABIcon	1997	40.5299988	-123.5199966	1308	CA	GBIF	keep
Abies concolor	Abies	ABIcon	1992	40.5	-121.8600006	1115	CA	GBIF	keep
Abies concolor	Abies	ABIcon	1992	41.2400017	-122.8199997	1745	CA	GBIF	keep
Abies concolor	Abies	ABIcon	1992	41.4799995	-123	1778	CA	GBIF	keep
Abies concolor	Abies	ABIcon	1992	41.3300018	-123.0100021	1496	CA	GBIF	keep
Abies concolor	Abies	ABIcon	1992	41.2299995	-122.2600021	1040	CA	GBIF	keep
Abies concolor	Abies	ABIcon	1994	40.4000015	-123.0699997	1192	CA	GBIF	keep
Abies concolor	Abies	ABIcon	1992	40.5299988	-122.7399979	1269	CA	GBIF	keep
Abies concolor	Abies	ABIcon	1992	40.5299988	-123.2099991	720	CA	GBIF	keep
Abies concolor	Abies	ABIcon	2008	40.8703	-121.705513	981	CA	GBIF	keep
Abies concolor	Abies	ABIcon	1992	41.2099991	-122.5899963	1847	CA	GBIF	keep
Abies concolor	Abies	ABIcon	1992	41.3199997	-122.5500031	1708	CA	GBIF	keep
Abies concolor	Abies	ABIcon	1992	40.5299988	-123.2600021	983	CA	GBIF	keep
Abies concolor	Abies	ABIcon	1992	40.8899994	-122.5599976	1012	CA	GBIF	keep
Abies concolor	Abies	ABIcon	1992	41.3400002	-122.4700012	2167	CA	GBIF	keep
Abies concolor	Abies	ABIcon	1978	41.011122	-122.835388	1743	CA	GBIF	keep
Abies concolor	Abies	ABIcon	1994	40.4199982	-123.0699997	1196	CA	GBIF	keep
Abies concolor	Abies	ABIcon	1992	40.9700012	-121.7399979	1052	CA	GBIF	keep
Abies concolor	Abies	ABIcon	1994	40.7799988	-122.9400024	956	CA	GBIF	keep
Abies concolor	Abies	ABIcon	1996	40.0200005	-123.0699997	1470	CA	GBIF	keep
Abies concolor	Abies	ABIcon	1994	40.4000015	-123.1600037	1429	CA	GBIF	keep
Abies concolor	Abies	ABIcon	1992	40.8899994	-122.75	1016	CA	GBIF	keep
Abies concolor	Abies	ABIcon	1996	41.3125	-122.470779	2393	CA	GBIF	keep
Abies concolor	Abies	ABIcon	1992	40.9399986	-122.75	888	CA	GBIF	keep
Abies concolor	Abies	ABIcon	1992	40.7599983	-121.6900024	1499	CA	GBIF	keep
Abies concolor	Abies	ABIcon	1992	40.6300011	-121.8199997	1065	CA	GBIF	keep
Abies concolor	Abies	ABIcon	1992	40.7000008	-121.8000031	1520	CA	GBIF	keep
Abies concolor	Abies	ABIcon	1992	40.7099991	-121.8499985	1297	CA	GBIF	keep
Abies concolor	Abies	ABIcon	1992	40.5200005	-123.2600021	1072	CA	GBIF	keep
Abies concolor	Abies	ABIcon	1984	41.2869	-122.943019	2215	CA	GBIF	keep
Abies concolor	Abies	ABIcon	1997	40.0900002	-122.9599991	1779	CA	GBIF	keep
Abies concolor	Abies	ABIcon	1997	40.358644	-123.531303	1330	CA	GBIF	keep
Abies concolor	Abies	ABIcon	1992	41.1399994	-122.0400009	1402	CA	GBIF	keep
Abies concolor	Abies	ABIcon	1994	40.7999992	-122.9800034	1748	CA	GBIF	keep
Abies concolor	Abies	ABIcon	1994	40.7700005	-122.9599991	1029	CA	GBIF	keep
Abies concolor	Abies	ABIcon	1997	40.2799988	-123.2799988	1576	CA	GBIF	keep
Abies concolor	Abies	ABIcon	1997	40.4799995	-123.4800034	1705	CA	GBIF	keep
Abies concolor	Abies	ABIcon	1992	40.8400002	-121.8899994	893	CA	GBIF	keep
Abies concolor	Abies	ABIcon	1997	40.3300018	-123.3499985	1417	CA	GBIF	keep
Abies concolor	Abies	ABIcon	1992	41.0400009	-122.6100006	962	CA	GBIF	keep
Abies concolor	Abies	ABIcon	1992	40.9599991	-122.75	935	CA	GBIF	keep
Abies concolor	Abies	ABIcon	1992	40.4799995	-121.8600006	1064	CA	GBIF	keep
Abies concolor	Abies	ABIcon	1996	40.2599983	-123.5199966	1299	CA	GBIF	keep
Abies concolor	Abies	ABIcon	1992	41.0900002	-122.2900009	1051	CA	GBIF	keep
Abies concolor	Abies	ABIcon	1992	41.6800003	-122.75	1389	CA	GBIF	keep
Abies concolor	Abies	ABIcon	1992	41.1899986	-122.1200027	912	CA	GBIF	keep
Abies concolor	Abies	ABIcon	1992	41.6699982	-123.0199966	1429	CA	GBIF	keep
Abies concolor	Abies	ABIcon	1992	40.7799988	-121.7300034	1463	CA	GBIF	keep
Abies concolor	Abies	ABIcon	1992	40.7900009	-121.8499985	1445	CA	GBIF	keep
Abies concolor	Abies	ABIcon	1992	40.8600006	-121.9000015	988	CA	GBIF	keep
Abies concolor	Abies	ABIcon	1996	40.1100006	-122.9899979	1618	CA	GBIF	keep
Abies concolor	Abies	ABIcon	1992	40.5299988	-122.8099976	1505	CA	GBIF	keep
Abies concolor	Abies	ABIcon	2007	40.71916	-122.978553	1168	CA	GBIF	keep
Abies concolor	Abies	ABIcon	1998	40.2700005	-123.25	1468	CA	GBIF	keep
Abies concolor	Abies	ABIcon	1992	40.9500008	-122.9499969	1194	CA	GBIF	keep
Abies concolor	Abies	ABIcon	1992	41.2299995	-122.5699997	1882	CA	GBIF	keep
Abies concolor	Abies	ABIcon	1992	41.0400009	-122.7600021	1544	CA	GBIF	keep
Abies concolor	Abies	ABIcon	1992	40.4900017	-123.2600021	1113	CA	GBIF	keep
Abies concolor	Abies	ABIcon	1992	40.4399986	-123.2699966	1137	CA	GBIF	keep
Abies concolor	Abies	ABIcon	1981	40.333067	-123.358268	1472	CA	GBIF	keep
Abies concolor	Abies	ABIcon	1992	41.0600014	-122.1500015	1117	CA	GBIF	keep
Abies concolor	Abies	ABIcon	1992	41.1100006	-122.4599991	1731	CA	GBIF	keep
Abies concolor	Abies	ABIcon	1992	41.5	-122.9199982	902	CA	GBIF	keep
Abies concolor	Abies	ABIcon	1992	40.4799995	-121.6900024	1396	CA	GBIF	keep
Abies concolor	Abies	ABIcon	1992	40.7400017	-121.8700027	1193	CA	GBIF	keep
Abies concolor	Abies	ABIcon	1985	41.461896	-123.355865	831	CA	GBIF	keep
Abies concolor	Abies	ABIcon	1997	40.2299995	-123.4800034	1357	CA	GBIF	keep
Abies concolor	Abies	ABIcon	1997	40.1100006	-123.1100006	1618	CA	GBIF	keep
Abies concolor	Abies	ABIcon	1992	40.4599991	-121.6900024	1342	CA	GBIF	keep
Abies concolor	Abies	ABIcon	1992	41.0800018	-121.7699966	1536	CA	GBIF	keep
Abies concolor	Abies	ABIcon	1995	41.2400017	-122.9899979	1835	CA	GBIF	keep
Abies concolor	Abies	ABIcon	1994	40.4000015	-123.0899963	1127	CA	GBIF	keep
Abies concolor	Abies	ABIcon	1992	41.3600006	-122.4599991	1706	CA	GBIF	keep
Abies concolor	Abies	ABIcon	1992	40.8400002	-121.75	1348	CA	GBIF	keep
Abies concolor	Abies	ABIcon	1995	41.0200005	-121.7399979	1060	CA	GBIF	keep
Abies concolor	Abies	ABIcon	1992	40.5499992	-123.0199966	1367	CA	GBIF	keep
Abies concolor	Abies	ABIcon	1992	41.2700005	-122.6699982	1639	CA	GBIF	keep
Abies concolor	Abies	ABIcon	1992	40.9199982	-121.6800003	994	CA	GBIF	keep
Abies concolor	Abies	ABIcon	1997	40.2299995	-123.4599991	1425	CA	GBIF	keep
Abies concolor	Abies	ABIcon	1992	40.9300003	-121.8899994	966	CA	GBIF	keep
Abies concolor	Abies	ABIcon	1997	40.2799988	-123.5299988	1424	CA	GBIF	keep
Abies concolor	Abies	ABIcon	1995	40.75	-121.75	1854	CA	GBIF	keep
Abies concolor	Abies	ABIcon	1993	40.5900002	-123.1699982	975	CA	GBIF	keep
Abies concolor	Abies	ABIcon	1993	40.6300011	-123.1699982	979	CA	GBIF	keep
Abies concolor	Abies	ABIcon	2005	41.91421	-123.55226	1646	CA	GBIF	keep
Abies concolor	Abies	ABIcon	1995	44.6476	-122.003	757	CA	MBP	keep
Abies concolor	Abies	ABIcon	1992	41.4900017	-123.0299988	1455	CA	GBIF	keep
Abies concolor	Abies	ABIcon	1994	40.4500008	-123.1999969	1069	CA	GBIF	keep
Abies concolor	Abies	ABIcon	1996	40.0600014	-123.1299973	1331	CA	GBIF	keep
Abies concolor	Abies	ABIcon	1992	41.0900002	-122.4199982	1457	CA	GBIF	keep
Abies concolor	Abies	ABIcon	1998	40.2599983	-123.25	1692	CA	GBIF	keep
Abies concolor	Abies	ABIcon	1993	40.6599998	-123.1299973	1430	CA	GBIF	keep
Abies concolor	Abies	ABIcon	1992	41.0699997	-121.8600006	1037	CA	GBIF	keep
Abies concolor	Abies	ABIcon	1993	40.6199989	-123.1500015	1310	CA	GBIF	keep
Abies concolor	Abies	ABIcon	1987	41.5382	-123.641	1553	CA	GBIF	keep
Abies concolor	Abies	ABIcon	1992	40.4799995	-123.5	1297	CA	GBIF	keep
Abies concolor	Abies	ABIcon	1988	40.3499985	-123.1200027	1419	CA	GBIF	keep
Abies concolor	Abies	ABIcon	1975	40.267345	-123.239822	1415	CA	GBIF	keep
Abies concolor	Abies	ABIcon	1982	41.20804	-122.492237	1728	CA	GBIF	keep
Abies concolor	Abies	ABIcon	1992	40.9399986	-121.9499969	860	CA	GBIF	keep
Abies concolor	Abies	ABIcon	1994	40.75	-121.7699966	1575	CA	GBIF	keep
Abies concolor	Abies	ABIcon	1992	40.8899994	-121.8300018	1495	CA	GBIF	keep
Abies concolor	Abies	ABIcon	1993	40.6199989	-123.1299973	1224	CA	GBIF	keep
Abies concolor	Abies	ABIcon	1993	43.1575	-122.457	945	CA	MBP	keep
Abies concolor	Abies	ABIcon	1993	40.5800018	-123.0899963	788	CA	GBIF	keep
Abies concolor	Abies	ABIcon	1992	41.0200005	-121.8399963	1145	CA	GBIF	keep
Abies concolor	Abies	ABIcon	1988	40.3699989	-123.1999969	1372	CA	GBIF	keep
Abies concolor	Abies	ABIcon	1992	40.8899994	-121.9300003	805	CA	GBIF	keep
Abies concolor	Abies	ABIcon	1988	40.3600006	-123.2200012	1335	CA	GBIF	keep
Abies concolor	Abies	ABIcon	1992	41.9900017	-122.8600006	1598	CA	GBIF	keep
Abies concolor	Abies	ABIcon	1992	40.8800011	-121.7600021	1458	CA	GBIF	keep
Abies concolor	Abies	ABIcon	1992	41.75	-122.8600006	1712	CA	GBIF	keep
Abies concolor	Abies	ABIcon	1992	41.9099998	-122.6699982	1338	CA	GBIF	keep
Abies concolor	Abies	ABIcon	1994	40.7900009	-121.7799988	1546	CA	GBIF	keep
Abies concolor	Abies	ABIcon	1992	41.4000015	-122.9199982	1306	CA	GBIF	keep
Abies concolor	Abies	ABIcon	1988	41.5079	-123.408	1536	CA	GBIF	keep
Abies concolor	Abies	ABIcon	1992	41.5499992	-123.0100021	1121	CA	GBIF	keep
Abies concolor	Abies	ABIcon	1992	41.5699997	-123.0100021	1493	CA	GBIF	keep
Abies concolor	Abies	ABIcon	2000	41.287	-122.9489	2168	CA	GBIF	keep
Abies concolor	Abies	ABIcon	1997	39.86667	-120.68333	1490	NV	calFlora	keep
Abies concolor	Abies	ABIcon	1992	39.9099998	-120.7399979	1453	NV	calFlora	keep
Abies concolor	Abies	ABIcon	1999	37.768371	-119.7678376	2139	NV	calFlora	keep
Abies concolor	Abies	ABIcon	1995	40.0999985	-121.2399979	1319	NV	calFlora	keep
Abies concolor	Abies	ABIcon	2001	36.9805624	-118.6269626	1820	NV	calFlora	keep
Abies concolor	Abies	ABIcon	1994	36.2099991	-118.2200012	2589	NV	calFlora	keep
Abies concolor	Abies	ABIcon	1973	39.59315	-121.45157	396	NV	calFlora	keep
Abies concolor	Abies	ABIcon	1989	37.7191582	-119.7455673	1486	NV	calFlora	keep
Abies concolor	Abies	ABIcon	1992	37.6947403	-119.631279	2111	NV	calFlora	keep
Abies concolor	Abies	ABIcon	2009	39.147102	-120.860595	842	NV	calFlora	keep
Abies concolor	Abies	ABIcon	2007	36.58944	-118.23917	2600	NV	calFlora	keep
Abies concolor	Abies	ABIcon	2008	38.87833	-120.0555	2167	NV	calFlora	keep
Abies concolor	Abies	ABIcon	1995	40.0800018	-121.2399979	1438	NV	calFlora	keep
Abies concolor	Abies	ABIcon	1992	39.6699982	-121.1200027	1429	NV	calFlora	keep
Abies concolor	Abies	ABIcon	2001	36.9643388	-118.6302004	1954	NV	calFlora	keep
Abies concolor	Abies	ABIcon	1977	39.28801	-120.347671	2162	NV	calFlora	keep
Abies concolor	Abies	ABIcon	1992	39.5999985	-121.2399979	1094	NV	calFlora	keep
Abies concolor	Abies	ABIcon	1992	38.2999992	-120.1200027	1903	NV	calFlora	keep
Abies concolor	Abies	ABIcon	1988	37.6749306	-119.7099304	1628	NV	calFlora	keep
Abies concolor	Abies	ABIcon	2008	38.917919	-120.032451	1959	NV	calFlora	keep
Abies concolor	Abies	ABIcon	1992	39.5600014	-120.8499985	959	NV	calFlora	keep
Abies concolor	Abies	ABIcon	2008	38.871121	-120.046091	1976	NV	calFlora	keep
Abies concolor	Abies	ABIcon	1973	39.4498	-120.1816	1822	NV	calFlora	keep
Abies concolor	Abies	ABIcon	1992	38.9700012	-120.6999969	1071	NV	calFlora	keep
Abies concolor	Abies	ABIcon	1992	39.8800011	-120.6299973	1747	NV	calFlora	keep
Abies concolor	Abies	ABIcon	1989	37.9723015	-119.7094498	1741	NV	calFlora	keep
Abies concolor	Abies	ABIcon	1991	37.7996597	-119.7712631	1715	NV	calFlora	keep
Abies concolor	Abies	ABIcon	1994	40.1899986	-121.3300018	1607	NV	calFlora	keep
Abies concolor	Abies	ABIcon	2001	36.4057785	-118.4098935	1999	NV	calFlora	keep
Abies concolor	Abies	ABIcon	2010	37.747937	-119.584106	1240	NV	calFlora	keep
Abies concolor	Abies	ABIcon	1990	37.6947403	-119.631279	2111	NV	calFlora	keep
Abies concolor	Abies	ABIcon	1992	40.2700005	-120.7399979	1689	NV	calFlora	keep
Abies concolor	Abies	ABIcon	2001	36.9928231	-118.5766923	2236	NV	calFlora	keep
Abies concolor	Abies	ABIcon	2000	39.36667	-120.25	2078	NV	calFlora	keep
Abies concolor	Abies	ABIcon	2010	38.510564	-120.47882	1314	NV	calFlora	keep
Abies concolor	Abies	ABIcon	1989	37.8165817	-119.8173294	1660	NV	calFlora	keep
Abies concolor	Abies	ABIcon	1989	37.7327385	-119.5418625	1842	NV	calFlora	keep
Abies concolor	Abies	ABIcon	1992	37.4500008	-119.6600037	1689	NV	calFlora	keep
Abies concolor	Abies	ABIcon	1992	38.7200012	-120.25	1763	NV	calFlora	keep
Abies concolor	Abies	ABIcon	1992	38.8899994	-120.6100006	1353	NV	calFlora	keep
Abies concolor	Abies	ABIcon	1992	39.0999985	-120.8300018	1078	NV	calFlora	keep
Abies concolor	Abies	ABIcon	2001	36.3974423	-118.411226	1991	NV	calFlora	keep
Abies concolor	Abies	ABIcon	2000	36.6072869	-118.7324435	2152	NV	calFlora	keep
Abies concolor	Abies	ABIcon	1999	37.493277	-119.6248081	1604	NV	calFlora	keep
Abies concolor	Abies	ABIcon	1989	37.7996597	-119.7712631	1715	NV	calFlora	keep
Abies concolor	Abies	ABIcon	1992	38.8100014	-120.3300018	1762	NV	calFlora	keep
Abies concolor	Abies	ABIcon	2001	36.960135	-118.6350415	1911	NV	calFlora	keep
Abies concolor	Abies	ABIcon	1980	40.077151	-121.319274	1819	NV	calFlora	keep
Abies concolor	Abies	ABIcon	1992	39.1599998	-120.6299973	1600	NV	calFlora	keep
Abies concolor	Abies	ABIcon	2008	38.910726	-120.02786	1983	NV	calFlora	keep
Abies concolor	Abies	ABIcon	1992	39.0400009	-120.7399979	1041	NV	calFlora	keep
Abies concolor	Abies	ABIcon	2001	39.3	-120.35	2217	NV	calFlora	keep
Abies concolor	Abies	ABIcon	2001	36.7823135	-118.6160264	1555	NV	calFlora	keep
Abies concolor	Abies	ABIcon	2008	38.853153	-120.055517	2196	NV	calFlora	keep
Abies concolor	Abies	ABIcon	1992	37.9417915	-119.8562393	1532	NV	calFlora	keep
Abies concolor	Abies	ABIcon	1994	40.1399994	-121.4000015	2030	NV	calFlora	keep
Abies concolor	Abies	ABIcon	1992	40.2200012	-121.2300034	1398	NV	calFlora	keep
Abies concolor	Abies	ABIcon	1999	37.8765947	-119.1594115	2430	NV	calFlora	keep
Abies concolor	Abies	ABIcon	1992	39.3400002	-120.5899963	1581	NV	calFlora	keep
Abies concolor	Abies	ABIcon	1991	38.7938	-119.965	2363	NV	calFlora	keep
Abies concolor	Abies	ABIcon	1993	37.730751	-119.6325531	1532	NV	calFlora	keep
Abies concolor	Abies	ABIcon	2008	38.892747	-120.041715	2115	NV	calFlora	keep
Abies concolor	Abies	ABIcon	1997	39.88333	-120.65	1712	NV	calFlora	keep
Abies concolor	Abies	ABIcon	1992	39.4700012	-120.3300018	2226	NV	calFlora	keep
Abies concolor	Abies	ABIcon	1995	40.1899986	-121.1900024	1346	NV	calFlora	keep
Abies concolor	Abies	ABIcon	2001	36.9905551	-118.5689598	2285	NV	calFlora	keep
Abies concolor	Abies	ABIcon	1988	37.8976097	-119.8204193	1601	NV	calFlora	keep
Abies concolor	Abies	ABIcon	2001	36.7814282	-118.6148425	1715	NV	calFlora	keep
Abies concolor	Abies	ABIcon	1998	37.7683142	-119.8420925	1906	NV	calFlora	keep
Abies concolor	Abies	ABIcon	1997	39.86667	-121.58333	821	NV	calFlora	keep
Abies concolor	Abies	ABIcon	1977	38.786405	-120.566196	1072	NV	calFlora	keep
Abies concolor	Abies	ABIcon	1998	37.7145583	-119.665506	1223	NV	calFlora	keep
Abies concolor	Abies	ABIcon	1991	39.236707	-120.538387	1705	NV	calFlora	keep
Abies concolor	Abies	ABIcon	2001	36.4565491	-118.4082791	2132	NV	calFlora	keep
Abies concolor	Abies	ABIcon	1990	37.7633781	-119.7812576	2162	NV	calFlora	keep
Abies concolor	Abies	ABIcon	2008	38.899628	-120.032228	2085	NV	calFlora	keep
Abies concolor	Abies	ABIcon	1989	38.0159912	-119.768013	2262	NV	calFlora	keep
Abies concolor	Abies	ABIcon	1983	39.25	-120.35	1822	NV	calFlora	keep
Abies concolor	Abies	ABIcon	1992	39.4799995	-120.0899963	1874	NV	calFlora	keep
Abies concolor	Abies	ABIcon	1992	37.247206	-119.246635	2300	NV	calFlora	keep
Abies concolor	Abies	ABIcon	1992	38.2999992	-120.3099976	1492	NV	calFlora	keep
Abies concolor	Abies	ABIcon	2008	38.871146	-120.05554	2100	NV	calFlora	keep
Abies concolor	Abies	ABIcon	1992	40.3199997	-121.1500015	1516	NV	calFlora	keep
Abies concolor	Abies	ABIcon	2001	36.9920166	-118.5709001	2282	NV	calFlora	keep
Abies concolor	Abies	ABIcon	2008	38.881938	-120.041691	1961	NV	calFlora	keep
Abies concolor	Abies	ABIcon	1994	36.9900017	-118.3600006	2694	NV	calFlora	keep
Abies concolor	Abies	ABIcon	1992	39.8899994	-120.8300018	1451	NV	calFlora	keep
Abies concolor	Abies	ABIcon	1990	37.46667	-119.63333	1530	NV	calFlora	keep
Abies concolor	Abies	ABIcon	1994	40.0499992	-121.4000015	2103	NV	calFlora	keep
Abies concolor	Abies	ABIcon	2001	36.7947374	-118.5788986	1553	NV	calFlora	keep
Abies concolor	Abies	ABIcon	1991	37.8184586	-119.7378922	2125	NV	calFlora	keep
Abies concolor	Abies	ABIcon	1992	38.8699989	-120.6299973	1268	NV	calFlora	keep
Abies concolor	Abies	ABIcon	1995	40.0699997	-121.25	1279	NV	calFlora	keep
Abies concolor	Abies	ABIcon	2008	38.889122	-120.04631	2144	NV	calFlora	keep
Abies concolor	Abies	ABIcon	1992	38.5	-120.3099976	1512	NV	calFlora	keep
Abies concolor	Abies	ABIcon	1992	40.0200005	-120.9800034	1239	NV	calFlora	keep
Abies concolor	Abies	ABIcon	1989	37.7130013	-119.6205826	1471	NV	calFlora	keep
Abies concolor	Abies	ABIcon	1992	38.7400017	-120.5299988	1088	NV	calFlora	keep
Abies concolor	Abies	ABIcon	2008	38.917952	-120.023157	1932	NV	calFlora	keep
Abies concolor	Abies	ABIcon	2000	36.173079	-118.596725	2504	NV	calFlora	keep
Abies concolor	Abies	ABIcon	2008	38.860343	-120.060129	2157	NV	calFlora	keep
Abies concolor	Abies	ABIcon	2005	36.0197	-118.254	2812	NV	calFlora	keep
Abies concolor	Abies	ABIcon	1989	37.8920517	-119.6724014	2311	NV	calFlora	keep
Abies concolor	Abies	ABIcon	2008	38.863957	-120.055507	2072	NV	calFlora	keep
Abies concolor	Abies	ABIcon	2008	37.81001	-119.8826	1405	NV	calFlora	keep
Abies concolor	Abies	ABIcon	2008	38.907209	-120.032274	2142	NV	calFlora	keep
Abies concolor	Abies	ABIcon	2008	38.903522	-120.023219	2117	NV	calFlora	keep
Abies concolor	Abies	ABIcon	2001	36.9756526	-118.6261166	1915	NV	calFlora	keep
Abies concolor	Abies	ABIcon	2008	38.914335	-120.032474	2039	NV	calFlora	keep
Abies concolor	Abies	ABIcon	2001	36.7863718	-118.6738694	1490	NV	calFlora	keep
Abies concolor	Abies	ABIcon	2001	36.9596992	-118.6418049	1815	NV	calFlora	keep
Abies concolor	Abies	ABIcon	1999	37.9598435	-119.1539491	2635	NV	calFlora	keep
Abies concolor	Abies	ABIcon	1989	37.7054901	-119.552269	2004	NV	calFlora	keep
Abies concolor	Abies	ABIcon	2008	38.856781	-120.046234	2012	NV	calFlora	keep
Abies concolor	Abies	ABIcon	1992	39.9199982	-121.3799973	1416	NV	calFlora	keep
Abies concolor	Abies	ABIcon	1990	37.9090195	-119.7184982	2178	NV	calFlora	keep
Abies concolor	Abies	ABIcon	1992	39.9399986	-121.6999969	965	NV	calFlora	keep
Abies concolor	Abies	ABIcon	1992	40.1399994	-121.2099991	1560	NV	calFlora	keep
Abies concolor	Abies	ABIcon	1990	37.8094597	-119.7375565	1994	NV	calFlora	keep
Abies concolor	Abies	ABIcon	1991	37.8004494	-119.7372284	1935	NV	calFlora	keep
Abies concolor	Abies	ABIcon	1992	39.5	-121.1500015	981	NV	calFlora	keep
Abies concolor	Abies	ABIcon	2000	39.3043	-120.33	2182	NV	calFlora	keep
Abies concolor	Abies	ABIcon	2001	36.4428876	-118.4132424	2035	NV	calFlora	keep
Abies concolor	Abies	ABIcon	2008	38.921544	-120.032495	1926	NV	calFlora	keep
Abies concolor	Abies	ABIcon	2001	36.3859105	-118.4106496	1981	NV	calFlora	keep
Abies concolor	Abies	ABIcon	1992	36.2999992	-118.7099991	1825	NV	calFlora	keep
Abies concolor	Abies	ABIcon	1994	40.3400002	-121.3300018	1610	NV	calFlora	keep
Abies concolor	Abies	ABIcon	1992	39.5099983	-120.6900024	1664	NV	calFlora	keep
Abies concolor	Abies	ABIcon	1994	40.0400009	-121.2799988	1577	NV	calFlora	keep
Abies concolor	Abies	ABIcon	2001	36.402583	-118.4087318	2037	NV	calFlora	keep
Abies concolor	Abies	ABIcon	1989	37.9794388	-119.7893982	1920	NV	calFlora	keep
Abies concolor	Abies	ABIcon	1999	37.942622	-119.118262	2153	NV	calFlora	keep
Abies concolor	Abies	ABIcon	1999	37.9453384	-119.937491	1547	NV	calFlora	keep
Abies concolor	Abies	ABIcon	1975	38.46611	-119.27111	2499	NV	calFlora	keep
Abies concolor	Abies	ABIcon	1992	37.9599991	-119.9700012	1793	NV	calFlora	keep
Abies concolor	Abies	ABIcon	2008	39.282895	-120.886259	1129	NV	calFlora	keep
Abies concolor	Abies	ABIcon	2001	36.8363295	-118.6856891	2014	NV	calFlora	keep
Abies concolor	Abies	ABIcon	1992	37.0800018	-119.2699966	1330	NV	calFlora	keep
Abies concolor	Abies	ABIcon	2008	38.860343	-120.046316	2028	NV	calFlora	keep
Abies concolor	Abies	ABIcon	1994	36.3600006	-118.1100006	2406	NV	calFlora	keep
Abies concolor	Abies	ABIcon	2005	39.047452	-120.381317	2263	NV	calFlora	keep
Abies concolor	Abies	ABIcon	2001	36.7816166	-118.6799739	1624	NV	calFlora	keep
Abies concolor	Abies	ABIcon	1981	37.61667	-118.98333	2436	NV	calFlora	keep
Abies concolor	Abies	ABIcon	1994	40.4000015	-121.4599991	1870	NV	calFlora	keep
Abies concolor	Abies	ABIcon	1998	37.7633405	-119.7725419	2156	NV	calFlora	keep
Abies concolor	Abies	ABIcon	1992	39.6300011	-121.1900024	1256	NV	calFlora	keep
Abies concolor	Abies	ABIcon	1989	37.8250389	-119.8403702	1495	NV	calFlora	keep
Abies concolor	Abies	ABIcon	1990	37.6396904	-119.6746597	1969	NV	calFlora	keep
Abies concolor	Abies	ABIcon	1989	37.7887611	-119.8503265	1442	NV	calFlora	keep
Abies concolor	Abies	ABIcon	2008	38.907162	-120.027814	2070	NV	calFlora	keep
Abies concolor	Abies	ABIcon	2008	38.867543	-120.046289	1991	NV	calFlora	keep
Abies concolor	Abies	ABIcon	1995	40.1300011	-121.2600021	1314	NV	calFlora	keep
Abies concolor	Abies	ABIcon	1992	39.4799995	-120.3300018	2128	NV	calFlora	keep
Abies concolor	Abies	ABIcon	1994	40.0999985	-121.4599991	1669	NV	calFlora	keep
Abies concolor	Abies	ABIcon	1992	39.9500008	-121.4599991	1595	NV	calFlora	keep
Abies concolor	Abies	ABIcon	1997	39.9	-120.75	1398	NV	calFlora	keep
Abies concolor	Abies	ABIcon	2008	38.874739	-120.060042	2210	NV	calFlora	keep
Abies concolor	Abies	ABIcon	1992	38.7900009	-120.5299988	1322	NV	calFlora	keep
Abies concolor	Abies	ABIcon	2001	36.7940292	-118.6792811	1403	NV	calFlora	keep
Abies concolor	Abies	ABIcon	2001	36.4615016	-118.4041502	2249	NV	calFlora	keep
Abies concolor	Abies	ABIcon	2008	38.860318	-120.05091	2025	NV	calFlora	keep
Abies concolor	Abies	ABIcon	2008	38.903496	-120.018522	1998	NV	calFlora	keep
Abies concolor	Abies	ABIcon	1989	37.9388504	-119.5944519	1471	NV	calFlora	keep
Abies concolor	Abies	ABIcon	2001	36.9678223	-118.6331615	1829	NV	calFlora	keep
Abies concolor	Abies	ABIcon	1989	37.7974892	-119.8620224	1446	NV	calFlora	keep
Abies concolor	Abies	ABIcon	2001	36.7946786	-118.5853531	1546	NV	calFlora	keep
Abies concolor	Abies	ABIcon	1992	39.2799988	-120.9700012	1003	NV	calFlora	keep
Abies concolor	Abies	ABIcon	2001	36.3560014	-118.4074906	1952	NV	calFlora	keep
Abies concolor	Abies	ABIcon	2008	35.9238	-118.335	2995	NV	calFlora	keep
Abies concolor	Abies	ABIcon	1977	36.221703	-118.592605	2487	NV	calFlora	keep
Abies concolor	Abies	ABIcon	1994	37.6800003	-118.9899979	2654	NV	calFlora	keep
Abies concolor	Abies	ABIcon	1992	38.7200012	-120.5800018	1104	NV	calFlora	keep
Abies concolor	Abies	ABIcon	2008	40.025839	-121.07234	1039	NV	calFlora	keep
Abies concolor	Abies	ABIcon	1976	38.1146	-119.908	2239	NV	calFlora	keep
Abies concolor	Abies	ABIcon	1976	37.5806	-119.681	1766	NV	MBP	keep
Abies concolor	Abies	ABIcon	1989	37.8923111	-119.6610413	2386	NV	calFlora	keep
Abies concolor	Abies	ABIcon	1994	36.4000015	-118.0999985	2667	NV	calFlora	keep
Abies concolor	Abies	ABIcon	1992	38.3199997	-120.2600021	1585	NV	calFlora	keep
Abies concolor	Abies	ABIcon	1992	38.4199982	-120.2600021	1644	NV	calFlora	keep
Abies concolor	Abies	ABIcon	1990	37.7631111	-119.7926025	2079	NV	calFlora	keep
Abies concolor	Abies	ABIcon	1995	39.4335	-120.1964	1901	NV	calFlora	keep
Abies concolor	Abies	ABIcon	1992	39.6500015	-121.2099991	1178	NV	calFlora	keep
Abies concolor	Abies	ABIcon	1994	40.0900002	-121.3399963	1834	NV	calFlora	keep
Abies concolor	Abies	ABIcon	2008	38.91077	-120.022929	1966	NV	calFlora	keep
Abies concolor	Abies	ABIcon	1993	37.9682388	-119.8800278	1442	NV	calFlora	keep
Abies concolor	Abies	ABIcon	2008	38.874682	-120.046277	1980	NV	calFlora	keep
Abies concolor	Abies	ABIcon	1992	39.9900017	-121.5699997	1271	NV	calFlora	keep
Abies concolor	Abies	ABIcon	1992	38.25	-120.3399963	1269	NV	calFlora	keep
Abies concolor	Abies	ABIcon	2008	36.9499378	-118.600935	2894	NV	calFlora	keep
Abies concolor	Abies	ABIcon	1989	38.0252609	-119.7569733	2280	NV	calFlora	keep
Abies concolor	Abies	ABIcon	2001	36.7958204	-118.5437841	1674	NV	calFlora	keep
Abies concolor	Abies	ABIcon	1992	40.1800003	-121.0100021	1298	NV	calFlora	keep
Abies concolor	Abies	ABIcon	2001	39.16667	-120.23333	2146	NV	calFlora	keep
Abies concolor	Abies	ABIcon	2000	36.6100353	-118.7331199	2260	NV	calFlora	keep
Abies concolor	Abies	ABIcon	1992	39.0800018	-120.1600037	1926	NV	calFlora	keep
Abies concolor	Abies	ABIcon	1992	39.1399994	-120.2300034	2175	NV	calFlora	keep
Abies concolor	Abies	ABIcon	1992	38.2900009	-120.1600037	1744	NV	calFlora	keep
Abies concolor	Abies	ABIcon	1992	40.2599983	-121.3300018	1527	NV	calFlora	keep
Abies concolor	Abies	ABIcon	1998	37.7547958	-119.778771	2019	NV	calFlora	keep
Abies concolor	Abies	ABIcon	2005	35.8525	-118.503	2319	NV	calFlora	keep
Abies concolor	Abies	ABIcon	2001	36.9437526	-118.692006	1660	NV	calFlora	keep
Abies concolor	Abies	ABIcon	1992	39.9000015	-121.4700012	1457	NV	calFlora	keep
Abies concolor	Abies	ABIcon	1977	38.783327	-120.194377	1784	NV	calFlora	keep
Abies concolor	Abies	ABIcon	2008	38.885552	-120.041973	2001	NV	calFlora	keep
Abies concolor	Abies	ABIcon	1988	37.7532997	-119.8262711	1857	NV	calFlora	keep
Abies concolor	Abies	ABIcon	1994	40.3499985	-121.4499969	1817	NV	calFlora	keep
Abies concolor	Abies	ABIcon	2000	36.774883	-118.332452	2734	NV	calFlora	keep
Abies concolor	Abies	ABIcon	1992	38.8800011	-120.6399994	1314	NV	calFlora	keep
Abies concolor	Abies	ABIcon	1996	40.3654	-121.306	1552	NV	calFlora	keep
Abies concolor	Abies	ABIcon	1990	37.5874405	-119.5935211	2289	NV	calFlora	keep
Abies concolor	Abies	ABIcon	1988	37.7628403	-119.8039398	1942	NV	calFlora	keep
Abies concolor	Abies	ABIcon	1992	39.3800011	-120.8199997	1376	NV	calFlora	keep
Abies concolor	Abies	ABIcon	1996	37.614435	-119.0839	2281	NV	calFlora	keep
Abies concolor	Abies	ABIcon	1993	37.5153999	-119.5910263	2111	NV	calFlora	keep
Abies concolor	Abies	ABIcon	1993	37.9099998	-119.1800003	2954	NV	calFlora	keep
Abies concolor	Abies	ABIcon	1989	37.7014198	-119.7335815	1412	NV	calFlora	keep
Abies concolor	Abies	ABIcon	1994	39.76019	-120.70274	1713	NV	calFlora	keep
Abies concolor	Abies	ABIcon	1999	37.7250908	-119.5586767	1292	NV	calFlora	keep
Abies concolor	Abies	ABIcon	1994	36.2599983	-118.3399963	2301	NV	calFlora	keep
Abies concolor	Abies	ABIcon	2008	38.889126	-120.041704	2048	NV	calFlora	keep
Abies concolor	Abies	ABIcon	1995	40.4099998	-121.4599991	1987	NV	calFlora	keep
Abies concolor	Abies	ABIcon	1998	37.9441337	-119.1911782	2381	NV	calFlora	keep
Abies concolor	Abies	ABIcon	1999	37.9429694	-119.1179875	2143	NV	calFlora	keep
Abies concolor	Abies	ABIcon	2001	36.5120023	-118.3993781	2260	NV	calFlora	keep
Abies concolor	Abies	ABIcon	1999	37.4827603	-119.6341419	1546	NV	calFlora	keep
Abies concolor	Abies	ABIcon	1998	37.7671834	-119.8065899	1800	NV	calFlora	keep
Abies concolor	Abies	ABIcon	2008	38.885533	-120.046291	2097	NV	calFlora	keep
Abies concolor	Abies	ABIcon	1997	39.76667	-121.28333	1335	NV	calFlora	keep
Abies concolor	Abies	ABIcon	2008	38.863942	-120.046288	2005	NV	calFlora	keep
Abies concolor	Abies	ABIcon	1993	37.7556992	-119.7242279	2033	NV	calFlora	keep
Abies concolor	Abies	ABIcon	1992	38.5400009	-120.5500031	1008	NV	calFlora	keep
Abies concolor	Abies	ABIcon	1992	39.0400009	-120.5299988	1474	NV	calFlora	keep
Abies concolor	Abies	ABIcon	1999	37.7675591	-119.8055712	1811	NV	calFlora	keep
Abies concolor	Abies	ABIcon	2008	38.860305	-120.055477	2059	NV	calFlora	keep
Abies concolor	Abies	ABIcon	1992	37.0800018	-119.3099976	1741	NV	calFlora	keep
Abies concolor	Abies	ABIcon	1989	38.95829	-120.09086	1889	NV	calFlora	keep
Abies concolor	Abies	ABIcon	1993	37.9687996	-119.8572769	1695	NV	calFlora	keep
Abies concolor	Abies	ABIcon	1992	39.4599991	-120.5800018	1997	NV	calFlora	keep
Abies concolor	Abies	ABIcon	2001	36.4811836	-118.4030877	2178	NV	calFlora	keep
Abies concolor	Abies	ABIcon	2001	36.3595525	-118.4098393	1983	NV	calFlora	keep
Abies concolor	Abies	ABIcon	1998	37.6976386	-119.7550998	1323	NV	calFlora	keep
Abies concolor	Abies	ABIcon	1994	40.0499992	-121.4700012	1784	NV	calFlora	keep
Abies concolor	Abies	ABIcon	2005	39.33111	-120.749316	1366	NV	calFlora	keep
Abies concolor	Abies	ABIcon	1989	38.98321	-120.0988	2057	NV	calFlora	keep
Abies concolor	Abies	ABIcon	1990	37.8132896	-119.5673294	2503	NV	calFlora	keep
Abies concolor	Abies	ABIcon	1989	37.8655586	-119.6487122	2426	NV	calFlora	keep
Abies concolor	Abies	ABIcon	2000	36.4511144	-118.6045862	2414	NV	calFlora	keep
Abies concolor	Abies	ABIcon	1992	37.8920517	-119.6724014	2311	NV	calFlora	keep
Abies concolor	Abies	ABIcon	1997	39.9	-120.63333	1974	NV	calFlora	keep
Abies concolor	Abies	ABIcon	1993	37.5054016	-119.6359177	1588	NV	calFlora	keep
Abies concolor	Abies	ABIcon	1997	39.61667	-121.2	1209	NV	calFlora	keep
Abies concolor	Abies	ABIcon	2000	37.7514	-118.734	2295	NV	MBP	keep
Abies concolor	Abies	ABIcon	1992	39.1300011	-120.1699982	1977	NV	calFlora	keep
Abies concolor	Abies	ABIcon	1998	37.9232577	-119.9506817	1378	NV	calFlora	keep
Abies concolor	Abies	ABIcon	2001	36.7912782	-118.5794216	1560	NV	calFlora	keep
Abies concolor	Abies	ABIcon	1998	37.7566173	-119.8038071	1896	NV	calFlora	keep
Abies concolor	Abies	ABIcon	2001	36.3613527	-118.4085455	1957	NV	calFlora	keep
Abies concolor	Abies	ABIcon	1992	39.8300018	-120.7600021	1499	NV	calFlora	keep
Abies concolor	Abies	ABIcon	1992	38.6899986	-119.6600037	2329	NV	calFlora	keep
Abies concolor	Abies	ABIcon	2000	36.6310256	-118.8226785	2102	NV	calFlora	keep
Abies concolor	Abies	ABIcon	1992	39.8400002	-121.3099976	1590	NV	calFlora	keep
Abies concolor	Abies	ABIcon	1988	37.7019386	-119.7109222	1621	NV	calFlora	keep
Abies concolor	Abies	ABIcon	1990	39.13269	-120.16548	1938	NV	calFlora	keep
Abies concolor	Abies	ABIcon	1998	37.7688928	-119.8289136	1885	NV	calFlora	keep
Abies concolor	Abies	ABIcon	1994	40.3899994	-121.3899994	1762	NV	calFlora	keep
Abies concolor	Abies	ABIcon	1992	40.2700005	-121.2699966	1521	NV	calFlora	keep
Abies concolor	Abies	ABIcon	2001	36.4402814	-118.4133291	2041	NV	calFlora	keep
Abies concolor	Abies	ABIcon	1995	40.1699982	-121.3000031	1454	NV	calFlora	keep
Abies concolor	Abies	ABIcon	2001	36.9655171	-118.6343142	1840	NV	calFlora	keep
Abies concolor	Abies	ABIcon	2003	36.3069668	-118.6940557	2036	NV	calFlora	keep
Abies concolor	Abies	ABIcon	1989	38.0072517	-119.7562866	2182	NV	calFlora	keep
Abies concolor	Abies	ABIcon	2008	38.914342	-120.027855	1947	NV	calFlora	keep
Abies concolor	Abies	ABIcon	1992	39.8300018	-121.1699982	1790	NV	calFlora	keep
Abies concolor	Abies	ABIcon	2001	36.7887079	-118.6044385	1531	NV	calFlora	keep
Abies concolor	Abies	ABIcon	2001	36.9730997	-118.6315219	1814	NV	calFlora	keep
Abies concolor	Abies	ABIcon	1999	37.97201	-119.9200589	1511	NV	calFlora	keep
Abies concolor	Abies	ABIcon	1989	36.274379	-118.672599	2289	NV	calFlora	keep
Abies concolor	Abies	ABIcon	1989	37.6879616	-119.5289917	2087	NV	calFlora	keep
Abies concolor	Abies	ABIcon	1998	37.9448832	-119.211797	2395	NV	calFlora	keep
Abies concolor	Abies	ABIcon	1994	37.6500015	-118.9599991	2384	NV	calFlora	keep
Abies concolor	Abies	ABIcon	1992	38.75	-120.5599976	1287	NV	calFlora	keep
Abies concolor	Abies	ABIcon	2001	36.9945015	-118.5738391	2308	NV	calFlora	keep
Abies concolor	Abies	ABIcon	1992	39.5900002	-120.5599976	2228	NV	calFlora	keep
Abies concolor	Abies	ABIcon	1994	40.4399986	-121.0699997	1777	NV	calFlora	keep
Abies concolor	Abies	ABIcon	2001	37.2175139	-118.8229937	2517	NV	calFlora	keep
Abies concolor	Abies	ABIcon	1992	39.2400017	-120.7399979	1463	NV	calFlora	keep
Abies concolor	Abies	ABIcon	1994	39.9500008	-121.3399963	1624	NV	calFlora	keep
Abies concolor	Abies	ABIcon	1992	39.8600006	-121.5699997	834	NV	calFlora	keep
Abies concolor	Abies	ABIcon	2001	36.7829158	-118.5532296	1688	NV	calFlora	keep
Abies concolor	Abies	ABIcon	1998	37.7562834	-119.7775897	2091	NV	calFlora	keep
Abies concolor	Abies	ABIcon	1992	39.9500008	-121.0899963	1360	NV	calFlora	keep
Abies concolor	Abies	ABIcon	1990	39.296646	-120.935783	1053	NV	calFlora	keep
Abies concolor	Abies	ABIcon	1998	37.8331061	-119.5862638	2231	NV	calFlora	keep
Abies concolor	Abies	ABIcon	1992	40.2900009	-121.0899963	1479	NV	calFlora	keep
Abies concolor	Abies	ABIcon	1992	40.1800003	-121.2799988	1623	NV	calFlora	keep
Abies concolor	Abies	ABIcon	1994	36.25	-118.2799988	2610	NV	calFlora	keep
Abies concolor	Abies	ABIcon	1995	40.4399986	-121.1600037	2028	NV	calFlora	keep
Abies concolor	Abies	ABIcon	1993	37.817131	-119.794632	1899	NV	calFlora	keep
Abies concolor	Abies	ABIcon	2001	36.7888276	-118.5786541	1674	NV	calFlora	keep
Abies concolor	Abies	ABIcon	1992	40.1399994	-121.1500015	1514	NV	calFlora	keep
Abies concolor	Abies	ABIcon	1999	37.955012	-119.1559931	2618	NV	calFlora	keep
Abies concolor	Abies	ABIcon	1995	39.9399986	-121.3399963	1516	NV	calFlora	keep
Abies concolor	Abies	ABIcon	1992	36.2400017	-118.6800003	2027	NV	calFlora	keep
Abies concolor	Abies	ABIcon	1992	39.5200005	-121.1800003	1031	NV	calFlora	keep
Abies concolor	Abies	ABIcon	1992	39.9399986	-121.5199966	1241	NV	calFlora	keep
Abies concolor	Abies	ABIcon	1992	40.0900002	-121.2699966	1433	NV	calFlora	keep
Abies concolor	Abies	ABIcon	2000	36.3173686	-118.5768554	2473	NV	calFlora	keep
Abies concolor	Abies	ABIcon	2006	40.237605	-121.069335	1472	NV	calFlora	keep
Abies concolor	Abies	ABIcon	2008	38.903537	-120.027833	2154	NV	calFlora	keep
Abies concolor	Abies	ABIcon	1992	38.2599983	-120.1800003	1548	NV	calFlora	keep
Abies concolor	Abies	ABIcon	2001	36.9846702	-118.6244996	1837	NV	calFlora	keep
Abies concolor	Abies	ABIcon	2008	38.892737	-120.02785	1969	NV	calFlora	keep
Abies concolor	Abies	ABIcon	1992	38.3499985	-120.3199997	1479	NV	calFlora	keep
Abies concolor	Abies	ABIcon	2006	39.472576	-120.386767	2003	NV	calFlora	keep
Abies concolor	Abies	ABIcon	1987	38.86949	-120.01309	1916	NV	calFlora	keep
Abies concolor	Abies	ABIcon	1993	37.8035393	-119.6010666	2270	NV	calFlora	keep
Abies concolor	Abies	ABIcon	2001	36.952025	-118.651175	1904	NV	calFlora	keep
Abies concolor	Abies	ABIcon	1990	37.66996	-119.5283813	2159	NV	calFlora	keep
Abies concolor	Abies	ABIcon	2008	38.856742	-120.060147	2260	NV	calFlora	keep
Abies concolor	Abies	ABIcon	1994	40	-121.4700012	1743	NV	calFlora	keep
Abies concolor	Abies	ABIcon	1993	37.5149002	-119.6136322	1822	NV	calFlora	keep
Abies concolor	Abies	ABIcon	1992	38.4500008	-120.5100021	871	NV	calFlora	keep
Abies concolor	Abies	ABIcon	1988	38.0341606	-119.3471832	2805	NV	calFlora	keep
Abies concolor	Abies	ABIcon	1992	39.5200005	-120.4800034	2212	NV	calFlora	keep
Abies concolor	Abies	ABIcon	2008	38.881909	-120.0509	2115	NV	calFlora	keep
Abies concolor	Abies	ABIcon	1993	37.6044388	-119.6394196	1972	NV	calFlora	keep
Abies concolor	Abies	ABIcon	1999	37.7111943	-119.6862667	1703	NV	calFlora	keep
Abies concolor	Abies	ABIcon	2008	38.896323	-120.023213	1991	NV	calFlora	keep
Abies concolor	Abies	ABIcon	2008	38.91075	-120.032472	2096	NV	calFlora	keep
Abies concolor	Abies	ABIcon	2001	36.3411655	-118.744891	1499	NV	calFlora	keep
Abies concolor	Abies	ABIcon	1999	37.7104428	-119.5935272	2374	NV	calFlora	keep
Abies concolor	Abies	ABIcon	1992	37.8086586	-119.7715988	1803	NV	calFlora	keep
Abies concolor	Abies	ABIcon	1992	38.4799995	-120.4499969	1166	NV	calFlora	keep
Abies concolor	Abies	ABIcon	2001	36.9619338	-118.6425044	1800	NV	calFlora	keep
Abies concolor	Abies	ABIcon	1999	37.523588	-119.6314029	1347	NV	calFlora	keep
Abies concolor	Abies	ABIcon	1989	37.7284317	-119.7345734	1724	NV	calFlora	keep
Abies concolor	Abies	ABIcon	2008	38.86388	-120.041968	2009	NV	calFlora	keep
Abies concolor	Abies	ABIcon	1992	37.0800018	-119.3399963	1617	NV	calFlora	keep
Abies concolor	Abies	ABIcon	2001	36.9580844	-118.6412536	1887	NV	calFlora	keep
Abies concolor	Abies	ABIcon	2001	36.7880404	-118.5950894	1701	NV	calFlora	keep
Abies concolor	Abies	ABIcon	1992	40.3400002	-121.0999985	1598	NV	calFlora	keep
Abies concolor	Abies	ABIcon	1992	39.2400017	-120.1299973	2504	NV	calFlora	keep
Abies concolor	Abies	ABIcon	1992	39.4799995	-120.0199966	1959	NV	calFlora	keep
Abies concolor	Abies	ABIcon	1991	37.77948	-119.8613281	1609	NV	calFlora	keep
Abies concolor	Abies	ABIcon	1994	40.0999985	-121.3899994	1966	NV	calFlora	keep
Abies concolor	Abies	ABIcon	1994	40.4000015	-121.2699966	1786	NV	calFlora	keep
Abies concolor	Abies	ABIcon	2000	36.039938	-118.188858	2246	NV	calFlora	keep
Abies concolor	Abies	ABIcon	2001	36.962754	-118.6405564	1820	NV	calFlora	keep
Abies concolor	Abies	ABIcon	1992	38.4500008	-120.5500031	971	NV	calFlora	keep
Abies concolor	Abies	ABIcon	1989	39.960082	-121.168041	2097	NV	calFlora	keep
Abies concolor	Abies	ABIcon	2009	38.8913	-120.326385	1755	NV	calFlora	keep
Abies concolor	Abies	ABIcon	1992	39.4700012	-121.25	774	NV	calFlora	keep
Abies concolor	Abies	ABIcon	1992	38.25	-120.3199997	1342	NV	calFlora	keep
Abies concolor	Abies	ABIcon	2008	38.874678	-120.050852	2009	NV	calFlora	keep
Abies concolor	Abies	ABIcon	2008	38.925114	-120.03246	1930	NV	calFlora	keep
Abies concolor	Abies	ABIcon	1992	39.25	-120.9400024	1070	NV	calFlora	keep
Abies concolor	Abies	ABIcon	1992	38.5200005	-119.5299988	1900	NV	calFlora	keep
Abies concolor	Abies	ABIcon	1998	37.8243525	-119.595046	2220	NV	calFlora	keep
Abies concolor	Abies	ABIcon	2001	36.7876856	-118.5730049	1622	NV	calFlora	keep
Abies concolor	Abies	ABIcon	2008	38.856836	-120.050948	2044	NV	calFlora	keep
Abies concolor	Abies	ABIcon	2000	36.3173005	-118.5751832	2471	NV	calFlora	keep
Abies concolor	Abies	ABIcon	2008	38.885507	-120.050929	2194	NV	calFlora	keep
Abies concolor	Abies	ABIcon	1999	39.2	-120.2	1895	NV	calFlora	keep
Abies concolor	Abies	ABIcon	1989	38.87221	-120.02679	1931	NV	calFlora	keep
Abies concolor	Abies	ABIcon	1994	36.2000008	-118.2799988	2680	NV	calFlora	keep
Abies concolor	Abies	ABIcon	1991	37.7222519	-119.6095581	1298	NV	calFlora	keep
Abies concolor	Abies	ABIcon	2008	38.896298	-120.032453	2041	NV	calFlora	keep
Abies concolor	Abies	ABIcon	1992	38.0200005	-119.25	2653	NV	calFlora	keep
Abies concolor	Abies	ABIcon	1992	40.2799988	-121.2699966	1443	NV	calFlora	keep
Abies concolor	Abies	ABIcon	1997	39.96667	-120.78333	1969	NV	calFlora	keep
Abies concolor	Abies	ABIcon	2007	36.9499378	-118.600935	2894	NV	calFlora	keep
Abies concolor	Abies	ABIcon	1999	37.9422317	-119.2109551	2406	NV	calFlora	keep
Abies concolor	Abies	ABIcon	2001	36.3995356	-118.4087772	2011	NV	calFlora	keep
Abies concolor	Abies	ABIcon	1997	39.86667	-120.63333	1890	NV	calFlora	keep
Abies concolor	Abies	ABIcon	2001	36.7937344	-118.6892716	1495	NV	calFlora	keep
Abies concolor	Abies	ABIcon	1992	40.3199997	-121.0899963	1521	NV	calFlora	keep
Abies concolor	Abies	ABIcon	1992	39.4599991	-121.0899963	733	NV	calFlora	keep
Abies concolor	Abies	ABIcon	1999	37.5220944	-119.617525	1499	NV	calFlora	keep
Abies concolor	Abies	ABIcon	1994	36.3100014	-118.0899963	2121	NV	calFlora	keep
Abies concolor	Abies	ABIcon	1986	40.0499	-121.362	1884	NV	calFlora	keep
Abies concolor	Abies	ABIcon	1995	40.4199982	-121.1999969	1952	NV	calFlora	keep
Abies concolor	Abies	ABIcon	1995	40.0299988	-121.5	1620	NV	calFlora	keep
Abies concolor	Abies	ABIcon	2001	36.5176264	-118.758874	933	NV	calFlora	keep
Abies concolor	Abies	ABIcon	1995	40.2099991	-121.2699966	1474	NV	calFlora	keep
Abies concolor	Abies	ABIcon	1992	37.6126785	-119.6736908	1982	NV	calFlora	keep
Abies concolor	Abies	ABIcon	1990	37.905529	-119.4681931	2301	NV	calFlora	keep
Abies concolor	Abies	ABIcon	2001	36.4403786	-118.4127284	2035	NV	calFlora	keep
Abies concolor	Abies	ABIcon	1992	37.9099998	-119.1500015	2524	NV	calFlora	keep
Abies concolor	Abies	ABIcon	1988	37.8978806	-119.8090591	1526	NV	calFlora	keep
Abies concolor	Abies	ABIcon	1998	37.7195	-119.642542	1317	NV	calFlora	keep
Abies concolor	Abies	ABIcon	1992	39.5400009	-120.5599976	1820	NV	calFlora	keep
Abies concolor	Abies	ABIcon	2008	38.853146	-120.050834	2048	NV	calFlora	keep
Abies concolor	Abies	ABIcon	2008	38.867619	-120.042017	2000	NV	calFlora	keep
Abies concolor	Abies	ABIcon	1999	37.465337	-119.5792425	1826	NV	calFlora	keep
Abies concolor	Abies	ABIcon	1992	38.5200005	-120.4700012	1245	NV	calFlora	keep
Abies concolor	Abies	ABIcon	2008	38.899949	-120.023235	2022	NV	calFlora	keep
Abies concolor	Abies	ABIcon	1988	37.497139	-119.6017075	1801	NV	calFlora	keep
Abies concolor	Abies	ABIcon	2008	38.889113	-120.036563	1994	NV	calFlora	keep
Abies concolor	Abies	ABIcon	1990	39.437187	-120.195579	1851	NV	calFlora	keep
Abies concolor	Abies	ABIcon	1976	37.44	-119.65	1809	NV	MBP	keep
Abies concolor	Abies	ABIcon	2001	36.9521414	-118.6557596	1754	NV	calFlora	keep
Abies concolor	Abies	ABIcon	2008	38.863941	-120.06015	2187	NV	calFlora	keep
Abies concolor	Abies	ABIcon	1992	39.1899986	-120.0999985	1993	NV	calFlora	keep
Abies concolor	Abies	ABIcon	1992	38.0499992	-120.1900024	1260	NV	calFlora	keep
Abies concolor	Abies	ABIcon	1992	37.6300011	-118.9700012	2403	NV	calFlora	keep
Abies concolor	Abies	ABIcon	1992	38.5	-120.4700012	1317	NV	calFlora	keep
Abies concolor	Abies	ABIcon	1992	39.2799988	-120.2900009	2022	NV	calFlora	keep
Abies concolor	Abies	ABIcon	1993	37.6976891	-119.4953003	2525	NV	calFlora	keep
Abies concolor	Abies	ABIcon	1992	37.6484413	-119.6863098	2009	NV	calFlora	keep
Abies concolor	Abies	ABIcon	2006	38.762014	-120.536584	1134	NV	calFlora	keep
Abies concolor	Abies	ABIcon	1999	37.7682215	-119.8072648	1783	NV	calFlora	keep
Abies concolor	Abies	ABIcon	1999	37.8921671	-119.6755285	2300	NV	calFlora	keep
Abies concolor	Abies	ABIcon	2006	39.933992	-121.458063	1490	NV	calFlora	keep
Abies concolor	Abies	ABIcon	1990	37.6614304	-119.5054169	2359	NV	calFlora	keep
Abies concolor	Abies	ABIcon	1998	37.8282665	-119.6014314	2246	NV	calFlora	keep
Abies concolor	Abies	ABIcon	1993	37.6479187	-119.7089462	1868	NV	calFlora	keep
Abies concolor	Abies	ABIcon	1992	39.7700005	-120.4599991	1741	NV	calFlora	keep
Abies concolor	Abies	ABIcon	1988	37.7972107	-119.8733673	1485	NV	calFlora	keep
Abies concolor	Abies	ABIcon	2008	38.871137	-120.050917	1998	NV	calFlora	keep
Abies concolor	Abies	ABIcon	1992	38.8899994	-120.4700012	1756	NV	calFlora	keep
Abies concolor	Abies	ABIcon	1994	40.4399986	-121.1999969	2025	NV	calFlora	keep
Abies concolor	Abies	ABIcon	1992	37.6849709	-119.6649475	2230	NV	calFlora	keep
Abies concolor	Abies	ABIcon	1992	38.9199982	-120.6399994	1234	NV	calFlora	keep
Abies concolor	Abies	ABIcon	1995	40.0299988	-121.3399963	1364	NV	calFlora	keep
Abies concolor	Abies	ABIcon	1992	37.7867699	-119.5437088	2306	NV	calFlora	keep
Abies concolor	Abies	ABIcon	1995	40.0200005	-121.3000031	1177	NV	calFlora	keep
Abies concolor	Abies	ABIcon	2001	36.358923	-118.4074206	1958	NV	calFlora	keep
Abies concolor	Abies	ABIcon	2008	38.917926	-120.027821	1920	NV	calFlora	keep
Abies concolor	Abies	ABIcon	1992	40.2299995	-120.6800003	1655	NV	calFlora	keep
Abies concolor	Abies	ABIcon	1992	39.7299995	-120.5100021	1765	NV	calFlora	keep
Abies concolor	Abies	ABIcon	2008	38.924995	-120.027941	1913	NV	calFlora	keep
Abies concolor	Abies	ABIcon	1992	39.3199997	-120.3700027	2080	NV	calFlora	keep
Abies concolor	Abies	ABIcon	2006	40.021304	-121.56372	1293	NV	calFlora	keep
Abies concolor	Abies	ABIcon	2001	36.7817611	-118.6221668	1494	NV	calFlora	keep
Abies concolor	Abies	ABIcon	1992	39.3899994	-120.6600037	1824	NV	calFlora	keep
Abies concolor	Abies	ABIcon	2008	38.863781	-120.050738	2017	NV	calFlora	keep
Abies concolor	Abies	ABIcon	2003	38.68333	-120.06667	2389	NV	calFlora	keep
Abies concolor	Abies	ABIcon	2001	36.465973	-118.4079585	2083	NV	calFlora	keep
Abies concolor	Abies	ABIcon	1992	39.9300003	-121.4100037	1399	NV	calFlora	keep
Abies concolor	Abies	ABIcon	2001	36.9622717	-118.6389286	1813	NV	calFlora	keep
Abies concolor	Abies	ABIcon	2008	38.874621	-120.05559	2100	NV	calFlora	keep
Abies concolor	Abies	ABIcon	1992	39.0900002	-120.6699982	1293	NV	calFlora	keep
Abies concolor	Abies	ABIcon	2001	36.7914177	-118.5461726	1647	NV	calFlora	keep
Abies concolor	Abies	ABIcon	2001	36.3679764	-118.394888	2372	NV	calFlora	keep
Abies concolor	Abies	ABIcon	1992	39.5299988	-120.7300034	1832	NV	calFlora	keep
Abies concolor	Abies	ABIcon	1992	39.3899994	-120.7900009	1219	NV	calFlora	keep
Abies concolor	Abies	ABIcon	1992	39.3600006	-121.1600037	679	NV	calFlora	keep
Abies concolor	Abies	ABIcon	2001	36.3595192	-118.4057819	1964	NV	calFlora	keep
Abies concolor	Abies	ABIcon	2008	38.878323	-120.050907	2052	NV	calFlora	keep
Abies concolor	Abies	ABIcon	1992	38.1899986	-120.3499985	1025	NV	calFlora	keep
Abies concolor	Abies	ABIcon	1989	39.17533	-120.13637	1922	NV	calFlora	keep
Abies concolor	Abies	ABIcon	1989	39.19314	-120.14305	2078	NV	calFlora	keep
Abies concolor	Abies	ABIcon	1992	39.5200005	-120.5999985	1727	NV	calFlora	keep
Abies concolor	Abies	ABIcon	1997	39.88333	-120.81667	1468	NV	calFlora	keep
Abies concolor	Abies	ABIcon	2008	38.878329	-120.046317	1991	NV	calFlora	keep
Abies concolor	Abies	ABIcon	1992	38.5200005	-120.1800003	2058	NV	calFlora	keep
Abies concolor	Abies	ABIcon	1992	38.8699989	-120.5599976	1443	NV	calFlora	keep
Abies concolor	Abies	ABIcon	1992	40.0600014	-121.5800018	1293	NV	calFlora	keep
Abies concolor	Abies	ABIcon	1992	39.9000015	-121.5800018	1031	NV	calFlora	keep
Abies concolor	Abies	ABIcon	1992	38.9099998	-120.6699982	1349	NV	calFlora	keep
Abies concolor	Abies	ABIcon	1992	40.2799988	-121.1600037	1379	NV	calFlora	keep
Abies concolor	Abies	ABIcon	2001	36.7880203	-118.6745776	1437	NV	calFlora	keep
Abies concolor	Abies	ABIcon	2001	36.9443567	-118.690728	1664	NV	calFlora	keep
Abies concolor	Abies	ABIcon	1990	37.6784706	-119.5513382	2120	NV	calFlora	keep
Abies concolor	Abies	ABIcon	1981	37.8499232	-119.5676663	2465	NV	calFlora	keep
Abies concolor	Abies	ABIcon	2008	38.90713	-120.018609	2014	NV	calFlora	keep
Abies concolor	Abies	ABIcon	1997	39.68333	-121.18333	1191	NV	calFlora	keep
Abies concolor	Abies	ABIcon	1988	38.26027	-120.2705	1163	NV	calFlora	keep
Abies concolor	Abies	ABIcon	1989	37.9720383	-119.7208328	2010	NV	calFlora	keep
Abies concolor	Abies	ABIcon	1989	39.30514	-120.27326	2214	NV	calFlora	keep
Abies concolor	Abies	ABIcon	1992	38.0999985	-120	1679	NV	calFlora	keep
Abies concolor	Abies	ABIcon	2008	38.921511	-120.027835	1916	NV	calFlora	keep
Abies concolor	Abies	ABIcon	1994	37.7700005	-118.8700027	2571	NV	calFlora	keep
Abies concolor	Abies	ABIcon	1997	39.2	-120.2	1895	NV	calFlora	keep
Abies concolor	Abies	ABIcon	1992	39.2599983	-120.75	1319	NV	calFlora	keep
Abies concolor	Abies	ABIcon	1994	40.1899986	-121.1299973	1435	NV	calFlora	keep
Abies concolor	Abies	ABIcon	2008	38.871144	-120.060163	2171	NV	calFlora	keep
Abies concolor	Abies	ABIcon	1992	39.3400002	-120.4100037	2094	NV	calFlora	keep
Abies concolor	Abies	ABIcon	1992	39.3400002	-120.1999969	1911	NV	calFlora	keep
Abies concolor	Abies	ABIcon	1992	38.2299995	-120.1999969	1520	NV	calFlora	keep
Abies concolor	Abies	ABIcon	1997	39.86667	-120.73333	1275	NV	calFlora	keep
Abies concolor	Abies	ABIcon	1990	37.8917885	-119.6837616	2335	NV	calFlora	keep
Abies concolor	Abies	ABIcon	1992	39.2599983	-120.7699966	1187	NV	calFlora	keep
Abies concolor	Abies	ABIcon	2001	36.7894444	-118.5654089	1570	NV	calFlora	keep
Abies concolor	Abies	ABIcon	2001	36.7854585	-118.68556	1796	NV	calFlora	keep
Abies concolor	Abies	ABIcon	1992	40.0699997	-120.9000015	1270	NV	calFlora	keep
Abies concolor	Abies	ABIcon	2003	36.3021497	-118.7069701	1890	NV	calFlora	keep
Abies concolor	Abies	ABIcon	1992	40.3899994	-121.1299973	1712	NV	calFlora	keep
Abies concolor	Abies	ABIcon	2001	36.9858724	-118.6209523	1847	NV	calFlora	keep
Abies concolor	Abies	ABIcon	1998	37.6995496	-119.7531406	1323	NV	calFlora	keep
Abies concolor	Abies	ABIcon	2002	40.111294	-120.941791	1516	NV	calFlora	keep
Abies concolor	Abies	ABIcon	1992	37.5499992	-119.8600006	1238	NV	calFlora	keep
Abies concolor	Abies	ABIcon	1993	37.8984184	-119.7863388	1820	NV	calFlora	keep
Abies concolor	Abies	ABIcon	2001	36.7875785	-118.5885239	1871	NV	calFlora	keep
Abies concolor	Abies	ABIcon	1989	37.6921501	-119.7445831	1397	NV	calFlora	keep
Abies concolor	Abies	ABIcon	1997	39.91667	-120.73333	1597	NV	calFlora	keep
Abies concolor	Abies	ABIcon	1992	39.3100014	-120.8700027	1175	NV	calFlora	keep
Abies concolor	Abies	ABIcon	1994	40.3899994	-121.0800018	1752	NV	calFlora	keep
Abies concolor	Abies	ABIcon	2001	39.31667	-120.36667	2063	NV	calFlora	keep
Abies concolor	Abies	ABIcon	2008	38.921532	-120.023268	1918	NV	calFlora	keep
Abies concolor	Abies	ABIcon	2001	36.7838345	-118.5629191	1596	NV	calFlora	keep
Abies concolor	Abies	ABIcon	1999	37.7688117	-119.807832	1775	NV	calFlora	keep
Abies concolor	Abies	ABIcon	1992	39.7000008	-121.1600037	1338	NV	calFlora	keep
Abies concolor	Abies	ABIcon	2002	39.1	-120.78333	1135	NV	calFlora	keep
Abies concolor	Abies	ABIcon	1992	39.6800003	-120.1399994	2156	NV	calFlora	keep
Abies concolor	Abies	ABIcon	1989	37.9977188	-119.7787094	2018	NV	calFlora	keep
Abies concolor	Abies	ABIcon	2001	37.2124844	-118.8165621	2509	NV	calFlora	keep
Abies concolor	Abies	ABIcon	1990	37.8557816	-119.6824493	2420	NV	calFlora	keep
Abies concolor	Abies	ABIcon	2001	36.4029966	-118.4111145	2005	NV	calFlora	keep
Abies concolor	Abies	ABIcon	1992	38.2400017	-120.0800018	1707	NV	calFlora	keep
Abies concolor	Abies	ABIcon	1992	39.4700012	-120.4000015	2235	NV	calFlora	keep
Abies concolor	Abies	ABIcon	1992	38.4900017	-120.5400009	1126	NV	calFlora	keep
Abies concolor	Abies	ABIcon	1992	37.8173904	-119.783287	1981	NV	calFlora	keep
Abies concolor	Abies	ABIcon	2002	38.242494	-120.23386	1611	NV	calFlora	keep
Abies concolor	Abies	ABIcon	2008	38.896297	-120.027812	2005	NV	calFlora	keep
Abies concolor	Abies	ABIcon	2001	36.7901361	-118.6753858	1425	NV	calFlora	keep
Abies concolor	Abies	ABIcon	2001	36.9871594	-118.5958225	1957	NV	calFlora	keep
Abies concolor	Abies	ABIcon	1992	39.2799988	-121.0100021	995	NV	calFlora	keep
Abies concolor	Abies	ABIcon	1992	38.3600006	-120.3899994	1241	NV	calFlora	keep
Abies concolor	Abies	ABIcon	1995	40.0600014	-121.4899979	1621	NV	calFlora	keep
Abies concolor	Abies	ABIcon	2003	36.3056662	-118.6929584	1993	NV	calFlora	keep
Abies concolor	Abies	ABIcon	1992	37.8917885	-119.6837616	2335	NV	calFlora	keep
Abies concolor	Abies	ABIcon	1992	39.7599983	-121.2900009	1194	NV	calFlora	keep
Abies concolor	Abies	ABIcon	1992	39.4900017	-120.3799973	2156	NV	calFlora	keep
Abies concolor	Abies	ABIcon	1993	37.5956917	-119.6277771	2303	NV	calFlora	keep
Abies concolor	Abies	ABIcon	2001	36.7924682	-118.6851308	1439	NV	calFlora	keep
Abies concolor	Abies	ABIcon	1992	39.4399986	-120.7200012	1695	NV	calFlora	keep
Abies concolor	Abies	ABIcon	1999	37.8540299	-119.6357826	2515	NV	calFlora	keep
Abies concolor	Abies	ABIcon	1989	39.04381	-120.14227	1973	NV	calFlora	keep
Abies concolor	Abies	ABIcon	1989	37.7456398	-119.769249	1953	NV	calFlora	keep
Abies concolor	Abies	ABIcon	1989	37.9791718	-119.8007736	1964	NV	calFlora	keep
Abies concolor	Abies	ABIcon	1992	38.6899986	-119.7900009	1700	NV	calFlora	keep
Abies concolor	Abies	ABIcon	1992	40.3300018	-121.3199997	1629	NV	calFlora	keep
Abies concolor	Abies	ABIcon	2001	36.828021	-118.6817281	1884	NV	calFlora	keep
Abies concolor	Abies	ABIcon	1992	39.5999985	-121.0400009	1307	NV	calFlora	keep
Abies concolor	Abies	ABIcon	1992	39.3300018	-120.0800018	2034	NV	calFlora	keep
Abies concolor	Abies	ABIcon	2001	36.3685404	-118.4059888	2054	NV	calFlora	keep
Abies concolor	Abies	ABIcon	1992	39.3100014	-120.0800018	2088	NV	calFlora	keep
Abies concolor	Abies	ABIcon	2007	39.623937	-120.242614	1685	NV	calFlora	keep
Abies concolor	Abies	ABIcon	1992	40.0299988	-121.5299988	1574	NV	calFlora	keep
Abies concolor	Abies	ABIcon	1995	39.9300003	-121.3499985	1229	NV	calFlora	keep
Abies concolor	Abies	ABIcon	1992	38.6016	-119.977	2395	NV	calFlora	keep
Abies concolor	Abies	ABIcon	1998	37.7651214	-119.8272489	1926	NV	calFlora	keep
Abies concolor	Abies	ABIcon	1998	37.8579413	-119.1361805	2304	NV	calFlora	keep
Abies concolor	Abies	ABIcon	1989	38.0157204	-119.7793884	2145	NV	calFlora	keep
Abies concolor	Abies	ABIcon	1998	37.6831733	-119.7085888	1664	NV	calFlora	keep
Abies concolor	Abies	ABIcon	2001	36.3415789	-118.7529782	1406	NV	calFlora	keep
Abies concolor	Abies	ABIcon	1994	40.3899994	-121.3199997	1666	NV	calFlora	keep
Abies concolor	Abies	ABIcon	1972	38.3437	-119.908	2485	NV	MBP	keep
Abies concolor	Abies	ABIcon	1992	38.9300003	-120.4300003	1713	NV	calFlora	keep
Abies concolor	Abies	ABIcon	1988	39.207383	-120.302696	2459	NV	calFlora	keep
Abies concolor	Abies	ABIcon	1989	38.0162582	-119.7566299	2172	NV	calFlora	keep
Abies concolor	Abies	ABIcon	1999	39.31667	-120.16667	1818	NV	calFlora	keep
Abies concolor	Abies	ABIcon	1990	37.8670692	-119.5805664	2613	NV	calFlora	keep
Abies concolor	Abies	ABIcon	2008	38.91791	-120.03707	2081	NV	calFlora	keep
Abies concolor	Abies	ABIcon	1997	39.75	-121.3	1120	NV	calFlora	keep
Abies concolor	Abies	ABIcon	2008	38.899914	-120.018568	1977	NV	calFlora	keep
Abies concolor	Abies	ABIcon	1992	39.2400017	-120.3399963	1870	NV	calFlora	keep
Abies concolor	Abies	ABIcon	1998	37.7545599	-119.7788416	2003	NV	calFlora	keep
Abies concolor	Abies	ABIcon	2008	38.907095	-120.023221	2041	NV	calFlora	keep
Abies concolor	Abies	ABIcon	1994	40.4399986	-121.1399994	1900	NV	calFlora	keep
Abies concolor	Abies	ABIcon	1988	37.5054016	-119.6359177	1588	NV	calFlora	keep
Abies concolor	Abies	ABIcon	2001	36.3684325	-118.4059645	2054	NV	calFlora	keep
Abies concolor	Abies	ABIcon	1976	37.58	-119.68	1766	NV	MBP	keep
Abies concolor	Abies	ABIcon	2001	36.9607459	-118.6345379	1934	NV	calFlora	keep
Abies concolor	Abies	ABIcon	2008	38.914365	-120.023258	1933	NV	calFlora	keep
Abies concolor	Abies	ABIcon	2006	37.5152	-119.604	1997	NV	calFlora	keep
Abies concolor	Abies	ABIcon	1992	38.4099998	-120.2699966	1662	NV	calFlora	keep
Abies concolor	Abies	ABIcon	2001	36.7874964	-118.6006926	1599	NV	calFlora	keep
Abies concolor	Abies	ABIcon	2001	36.7875385	-118.5491877	1582	NV	calFlora	keep
Abies concolor	Abies	ABIcon	1998	37.9410515	-119.189744	2316	NV	calFlora	keep
Abies concolor	Abies	ABIcon	1992	38.7799988	-120.3399963	1801	NV	calFlora	keep
Abies concolor	Abies	ABIcon	1994	40.4000015	-121.1299973	1803	NV	calFlora	keep
Abies concolor	Abies	ABIcon	2001	36.4611309	-118.4057729	2162	NV	calFlora	keep
Abies concolor	Abies	ABIcon	2001	36.4492809	-118.4107809	2070	NV	calFlora	keep
Abies concolor	Abies	ABIcon	1992	39.4500008	-120.5	1988	NV	calFlora	keep
Abies concolor	Abies	ABIcon	1992	39.0499992	-120.8000031	1066	NV	calFlora	keep
Abies concolor	Abies	ABIcon	1989	37.7546387	-119.769577	2090	NV	calFlora	keep
Abies concolor	Abies	ABIcon	1992	38.4500008	-120.3799973	1471	NV	calFlora	keep
Abies concolor	Abies	ABIcon	2001	36.958631	-118.6356046	1907	NV	calFlora	keep
Abies concolor	Abies	ABIcon	2008	38.921514	-120.037129	1955	NV	calFlora	keep
Abies concolor	Abies	ABIcon	1992	39.3800011	-120.2699966	2013	NV	calFlora	keep
Abies concolor	Abies	ABIcon	1998	37.7224773	-119.6363405	1215	NV	calFlora	keep
Abies concolor	Abies	ABIcon	2008	38.914277	-120.036857	2168	NV	calFlora	keep
Abies concolor	Abies	ABIcon	2001	36.4724558	-118.4055421	2090	NV	calFlora	keep
Abies concolor	Abies	ABIcon	1992	38.4599991	-120.3399963	1259	NV	calFlora	keep
Abies concolor	Abies	ABIcon	1992	40.2799988	-121.0800018	1470	NV	calFlora	keep
Abies concolor	Abies	ABIcon	1992	37.4199982	-119.5500031	1654	NV	calFlora	keep
Abies concolor	Abies	ABIcon	1992	40.1800003	-121.2900009	1652	NV	calFlora	keep
Abies concolor	Abies	ABIcon	2008	38.867552	-120.06019	2222	NV	calFlora	keep
Abies grandis	Abies	ABIgra	2001	46.04	-121.49	797	WA	FIA	keep
Abies grandis	Abies	ABIgra	2001	46.04	-121.47	894	WA	FIA	keep
Abies grandis	Abies	ABIgra	1980	46.94	-121.31	1157	WA	FIA	keep
Abies grandis	Abies	ABIgra	1984	47.11	-120.84	1032	WA	FIA	keep
Abies grandis	Abies	ABIgra	1985	47.89	-120.7	786	WA	FIA	keep
Abies grandis	Abies	ABIgra	1984	47.02	-120.92	1387	WA	FIA	keep
Abies grandis	Abies	ABIgra	1980	47.26	-120.88	683	WA	FIA	keep
Abies grandis	Abies	ABIgra	1984	47.13	-121.01	1163	WA	FIA	keep
Abies grandis	Abies	ABIgra	1984	47.38	-120.65	854	WA	FIA	keep
Abies grandis	Abies	ABIgra	1985	46.71	-121.14	1628	WA	FIA	keep
Abies grandis	Abies	ABIgra	2001	45.91	-121.6	874	WA	FIA	keep
Abies grandis	Abies	ABIgra	1985	47.87	-120.86	704	WA	FIA	keep
Abies grandis	Abies	ABIgra	1980	46.81	-121.1	1026	WA	FIA	keep
Abies grandis	Abies	ABIgra	1991	47.74615	-120.84793	1438	WA	GBIF	keep
Abies grandis	Abies	ABIgra	1985	47.38	-121.07	1174	WA	FIA	keep
Abies grandis	Abies	ABIgra	2001	45.91	-121.62	1031	WA	FIA	keep
Abies grandis	Abies	ABIgra	1980	46.96	-121.29	1051	WA	FIA	keep
Abies grandis	Abies	ABIgra	1985	46.62	-121.06	1373	WA	FIA	keep
Abies grandis	Abies	ABIgra	1985	47.81	-120.78	924	WA	FIA	keep
Abies grandis	Abies	ABIgra	1980	47.67	-120.72	778	WA	FIA	keep
Abies grandis	Abies	ABIgra	1980	47.41	-121.09	831	WA	FIA	keep
Abies grandis	Abies	ABIgra	1980	46.97	-121.16	881	WA	FIA	keep
Abies grandis	Abies	ABIgra	1985	47.81	-120.63	720	WA	FIA	keep
Abies grandis	Abies	ABIgra	1980	47.98	-120.69	1601	WA	FIA	keep
Abies grandis	Abies	ABIgra	1984	47.11	-121.01	1296	WA	FIA	keep
Abies grandis	Abies	ABIgra	1993	47.05	-121.09	1133	WA	FIA	keep
Abies grandis	Abies	ABIgra	2001	46.06	-121.51	905	WA	FIA	keep
Abies grandis	Abies	ABIgra	1980	47.51	-120.65	686	WA	FIA	keep
Abies grandis	Abies	ABIgra	1984	47.33	-120.69	1015	WA	FIA	keep
Abies grandis	Abies	ABIgra	2001	46.09	-121.47	1166	WA	FIA	keep
Abies grandis	Abies	ABIgra	2001	45.86	-121.49	374	WA	FIA	keep
Abies grandis	Abies	ABIgra	1986	47.98	-120.55	1137	WA	FIA	keep
Abies grandis	Abies	ABIgra	1984	47.31	-121.09	1051	WA	FIA	keep
Abies grandis	Abies	ABIgra	1984	46.92	-121.35	1392	WA	FIA	keep
Abies grandis	Abies	ABIgra	1985	46.74	-121.1	1454	WA	FIA	keep
Abies grandis	Abies	ABIgra	1980	47.88	-120.7	778	WA	FIA	keep
Abies grandis	Abies	ABIgra	1980	47.05	-121.18	1020	WA	FIA	keep
Abies grandis	Abies	ABIgra	1980	47.06	-121.24	1014	WA	FIA	keep
Abies grandis	Abies	ABIgra	2001	45.87	-121.58	1021	WA	FIA	keep
Abies grandis	Abies	ABIgra	1980	46.91	-120.92	1310	WA	FIA	keep
Abies grandis	Abies	ABIgra	1984	47.24	-120.69	771	WA	FIA	keep
Abies grandis	Abies	ABIgra	1985	47.63	-120.42	1363	WA	FIA	keep
Abies grandis	Abies	ABIgra	1985	47.95	-120.76	1025	WA	FIA	keep
Abies grandis	Abies	ABIgra	1985	46.99	-121.01	1339	WA	FIA	keep
Abies grandis	Abies	ABIgra	2001	45.8	-121.66	511	WA	FIA	keep
Abies grandis	Abies	ABIgra	1985	47.83	-120.6	1290	WA	FIA	keep
Abies grandis	Abies	ABIgra	1980	47.26	-121.24	762	WA	FIA	keep
Abies grandis	Abies	ABIgra	1984	47.22	-120.61	1411	WA	FIA	keep
Abies grandis	Abies	ABIgra	1985	47.76	-120.72	796	WA	FIA	keep
Abies grandis	Abies	ABIgra	2001	45.88	-121.64	767	WA	FIA	keep
Abies grandis	Abies	ABIgra	1980	46.78	-121.04	1315	WA	FIA	keep
Abies grandis	Abies	ABIgra	1984	47.13	-120.97	1277	WA	FIA	keep
Abies grandis	Abies	ABIgra	2001	45.9	-121.66	610	WA	FIA	keep
Abies grandis	Abies	ABIgra	1985	47.62	-120.63	615	WA	FIA	keep
Abies grandis	Abies	ABIgra	1985	47.45	-121.05	930	WA	FIA	keep
Abies grandis	Abies	ABIgra	1980	47.29	-120.71	893	WA	FIA	keep
Abies grandis	Abies	ABIgra	1993	46.91	-121.03	703	WA	FIA	keep
Abies grandis	Abies	ABIgra	1976	46.38229	-121.14975	1384	WA	GBIF	keep
Abies grandis	Abies	ABIgra	1985	47.79	-120.71	632	WA	FIA	keep
Abies grandis	Abies	ABIgra	1980	47.7	-120.48	1231	WA	FIA	keep
Abies grandis	Abies	ABIgra	1985	47.76	-120.57	981	WA	FIA	keep
Abies grandis	Abies	ABIgra	1980	47.02	-121.03	1874	WA	FIA	keep
Abies grandis	Abies	ABIgra	1987	47.76986	-120.79442	701	WA	GBIF	keep
Abies grandis	Abies	ABIgra	1993	46.54	-121.26	1136	WA	FIA	keep
Abies grandis	Abies	ABIgra	1985	47.62	-120.4	1588	WA	FIA	keep
Abies grandis	Abies	ABIgra	1991	47.88	-120.74	787	WA	FIA	keep
Abies grandis	Abies	ABIgra	1985	46.99	-121.03	1128	WA	FIA	keep
Abies grandis	Abies	ABIgra	1980	46.61	-121.21	1288	WA	FIA	keep
Abies grandis	Abies	ABIgra	1980	47.96	-120.51	1329	WA	FIA	keep
Abies grandis	Abies	ABIgra	1984	47.18	-120.6	1164	WA	FIA	keep
Abies grandis	Abies	ABIgra	1985	47.82	-120.59	1299	WA	FIA	keep
Abies grandis	Abies	ABIgra	1985	47.86	-120.68	777	WA	FIA	keep
Abies grandis	Abies	ABIgra	1986	48.01	-120.61	898	WA	FIA	keep
Abies grandis	Abies	ABIgra	1985	47.85	-120.72	1072	WA	FIA	keep
Abies grandis	Abies	ABIgra	1980	47.89	-120.7	786	WA	FIA	keep
Abies grandis	Abies	ABIgra	1980	46.54	-121.26	1136	WA	FIA	keep
Abies grandis	Abies	ABIgra	1990	48.5	-116.4	952	MT	FIA	drop
Abies grandis	Abies	ABIgra	1989	46.84	-115.6	642	MT	FIA	drop
Abies grandis	Abies	ABIgra	1989	46.86	-115.61	818	MT	FIA	drop
Abies grandis	Abies	ABIgra	1989	46.88	-115.58	1434	MT	FIA	drop
Abies grandis	Abies	ABIgra	1989	46.88	-115.6	835	MT	FIA	drop
Abies grandis	Abies	ABIgra	1988	45.97	-114.84	832	MT	FIA	drop
Abies grandis	Abies	ABIgra	1988	45.98	-114.85	915	MT	FIA	drop
Abies grandis	Abies	ABIgra	1989	46.01	-115.27	1119	MT	FIA	drop
Abies grandis	Abies	ABIgra	1989	46.03	-115.26	1190	MT	FIA	drop
Abies grandis	Abies	ABIgra	1989	46.03	-115.29	564	MT	FIA	drop
Abies grandis	Abies	ABIgra	1989	46.04	-115.29	789	MT	FIA	drop
Abies grandis	Abies	ABIgra	1989	46.09	-114.26	1517	MT	FIA	drop
Abies grandis	Abies	ABIgra	1989	46.09	-114.73	1665	MT	FIA	drop
Abies grandis	Abies	ABIgra	1987	46.12	-114.91	890	MT	FIA	drop
Abies grandis	Abies	ABIgra	1988	46.13	-114.39	1657	MT	FIA	drop
Abies grandis	Abies	ABIgra	1988	46.13	-114.4	1741	MT	FIA	drop
Abies grandis	Abies	ABIgra	1989	46.13	-114.91	833	MT	FIA	drop
Abies grandis	Abies	ABIgra	1988	46.14	-114.44	1668	MT	FIA	drop
Abies grandis	Abies	ABIgra	1989	46.14	-114.74	1854	MT	FIA	drop
Abies grandis	Abies	ABIgra	1989	46.14	-114.93	966	MT	FIA	drop
Abies grandis	Abies	ABIgra	1989	46.15	-114.89	993	MT	FIA	drop
Abies grandis	Abies	ABIgra	1987	46.15	-114.9	773	MT	FIA	drop
Abies grandis	Abies	ABIgra	1989	46.16	-114.93	1390	MT	FIA	drop
Abies grandis	Abies	ABIgra	1989	46.17	-114.88	892	MT	FIA	drop
Abies grandis	Abies	ABIgra	1989	46.17	-114.89	734	MT	FIA	drop
Abies grandis	Abies	ABIgra	1989	46.17	-114.9	720	MT	FIA	drop
Abies grandis	Abies	ABIgra	1989	46.18	-114.88	830	MT	FIA	drop
Abies grandis	Abies	ABIgra	1988	46.29	-115.47	1608	MT	FIA	drop
Abies grandis	Abies	ABIgra	1987	46.36	-115.6	1527	MT	FIA	drop
Abies grandis	Abies	ABIgra	1989	46.83	-115.58	796	MT	FIA	drop
Abies grandis	Abies	ABIgra	1989	46.83	-115.6	845	MT	FIA	drop
Abies grandis	Abies	ABIgra	1989	46.84	-115.62	565	MT	FIA	drop
Abies grandis	Abies	ABIgra	1989	46.87	-115.61	780	MT	FIA	drop
Abies grandis	Abies	ABIgra	1989	46.88	-115.57	1727	MT	FIA	drop
Abies grandis	Abies	ABIgra	1989	46.9	-115.58	1002	MT	FIA	drop
Abies grandis	Abies	ABIgra	1989	46.9	-115.6	1136	MT	FIA	drop
Abies grandis	Abies	ABIgra	1992	46.92	-110.51	2116	MT	FIA	drop
Abies grandis	Abies	ABIgra	1985	48.15	-115.65	1737	MT	FIA	drop
Abies grandis	Abies	ABIgra	1985	48.19	-115.63	1178	MT	FIA	drop
Abies grandis	Abies	ABIgra	1991	48.39	-114.39	1029	MT	FIA	drop
Abies grandis	Abies	ABIgra	1991	48.46	-114.35	1186	MT	FIA	drop
Abies grandis	Abies	ABIgra	2000	48.50651897	-113.9791679	989	MT	FIA	drop
Abies grandis	Abies	ABIgra	2001	48.50943269	-113.9944785	971	MT	FIA	drop
Abies grandis	Abies	ABIgra	2000	48.51735242	-113.9933881	978	MT	FIA	drop
Abies grandis	Abies	ABIgra	1986	48.61	-114.05	1160	MT	FIA	drop
Abies grandis	Abies	ABIgra	1991	48.61	-114.61	1102	MT	FIA	drop
Abies grandis	Abies	ABIgra	1986	48.63	-113.91	1045	MT	FIA	drop
Abies grandis	Abies	ABIgra	1990	48.66	-115.73	1325	MT	FIA	drop
Abies grandis	Abies	ABIgra	1990	48.73	-115.79	1484	MT	FIA	drop
Abies grandis	Abies	ABIgra	1991	48.73	-115.89	1110	MT	FIA	drop
Abies grandis	Abies	ABIgra	1992	48.83	-115.77	918	MT	FIA	drop
Abies grandis	Abies	ABIgra	1990	48.92	-115.74	1164	MT	FIA	drop
Abies grandis	Abies	ABIgra	1993	43.1575	-122.452	945	CA	MBP	drop
Abies grandis	Abies	ABIgra	2005	41.91788	-123.53783	1574	CA	GBIF	drop
Abies lasiocarpa	Abies	ABIlas	2003	40.59	-111.58	2015	UT	MBP	drop
Abies lasiocarpa	Abies	ABIlas	2005	41.75	-111.47	2524	UT	MBP	drop
Abies lasiocarpa	Abies	ABIlas	1999	42.35	-111.55	2095	UT	MBP	drop
Abies lasiocarpa	Abies	ABIlas	2005	41.75	-111.47	2060	UT	GBIF	drop
Abies lasiocarpa	Abies	ABIlas	2003	40.59	-111.58	2862	UT	GBIF	drop
Abies lasiocarpa	Abies	ABIlas	1980	48.66	-119.96	2042	WA	FIA	keep
Abies lasiocarpa	Abies	ABIlas	1993	48.9	-119.82	1407	WA	FIA	keep
Abies lasiocarpa	Abies	ABIlas	1993	48.27	-120.3	1477	WA	FIA	keep
Abies lasiocarpa	Abies	ABIlas	1993	48.44	-120.4	1565	WA	FIA	keep
Abies lasiocarpa	Abies	ABIlas	1980	48.44	-119.85	1651	WA	FIA	keep
Abies lasiocarpa	Abies	ABIlas	1993	48.82	-120.77	1820	WA	FIA	keep
Abies lasiocarpa	Abies	ABIlas	1990	48.77	-119.93	1925	WA	FIA	keep
Abies lasiocarpa	Abies	ABIlas	1993	48.96	-120.13	2347	WA	FIA	keep
Abies lasiocarpa	Abies	ABIlas	1992	48.69	-118.88	1287	WA	FIA	keep
Abies lasiocarpa	Abies	ABIlas	1993	48.63	-120.64	1948	WA	FIA	keep
Abies lasiocarpa	Abies	ABIlas	1993	48.85	-120.11	2095	WA	FIA	keep
Abies lasiocarpa	Abies	ABIlas	1980	47.79	-120.55	1617	WA	FIA	keep
Abies lasiocarpa	Abies	ABIlas	1981	48.38	-120.45	1151	WA	FIA	keep
Abies lasiocarpa	Abies	ABIlas	1993	48.9	-120.64	1366	WA	FIA	keep
Abies lasiocarpa	Abies	ABIlas	1980	48.5	-119.2	1445	WA	FIA	keep
Abies lasiocarpa	Abies	ABIlas	1993	48.54	-119.94	1736	WA	FIA	keep
Abies lasiocarpa	Abies	ABIlas	2011	48.4971	-120.7985	1943	WA	GBIF	keep
Abies lasiocarpa	Abies	ABIlas	1985	46.97	-120.92	1475	WA	FIA	keep
Abies lasiocarpa	Abies	ABIlas	1993	46.96	-121.26	1261	WA	FIA	keep
Abies lasiocarpa	Abies	ABIlas	1981	48.72	-119.96	1971	WA	FIA	keep
Abies lasiocarpa	Abies	ABIlas	1993	48.82	-118.83	1393	WA	FIA	keep
Abies lasiocarpa	Abies	ABIlas	1985	46.97	-120.9	1474	WA	FIA	keep
Abies lasiocarpa	Abies	ABIlas	1993	48.67	-119.06	1571	WA	FIA	keep
Abies lasiocarpa	Abies	ABIlas	1980	47.83	-120.59	1501	WA	FIA	keep
Abies lasiocarpa	Abies	ABIlas	1980	46.86	-121.19	1627	WA	FIA	keep
Abies lasiocarpa	Abies	ABIlas	1993	48.28	-120.29	1488	WA	FIA	keep
Abies lasiocarpa	Abies	ABIlas	1993	48.72	-120.66	1969	WA	FIA	keep
Abies lasiocarpa	Abies	ABIlas	1980	48.66	-120.46	1519	WA	FIA	keep
Abies lasiocarpa	Abies	ABIlas	1993	48.52	-120.58	1668	WA	FIA	keep
Abies lasiocarpa	Abies	ABIlas	1993	48.63	-120.53	1714	WA	FIA	keep
Abies lasiocarpa	Abies	ABIlas	1981	48.35	-120.41	1025	WA	FIA	keep
Abies lasiocarpa	Abies	ABIlas	1993	48.62	-120.58	1735	WA	FIA	keep
Abies lasiocarpa	Abies	ABIlas	1980	48.62	-119.82	1298	WA	FIA	keep
Abies lasiocarpa	Abies	ABIlas	1980	48.38	-120.45	1151	WA	FIA	keep
Abies lasiocarpa	Abies	ABIlas	1993	48.01	-120.08	1721	WA	FIA	keep
Abies lasiocarpa	Abies	ABIlas	1993	48.85	-119.97	1716	WA	FIA	keep
Abies lasiocarpa	Abies	ABIlas	1980	48.66	-120.31	1571	WA	FIA	keep
Abies lasiocarpa	Abies	ABIlas	1980	47.29	-120.54	1668	WA	FIA	keep
Abies lasiocarpa	Abies	ABIlas	1995	49.09937813	-119.944995	1400	WA	FIA	keep
Abies lasiocarpa	Abies	ABIlas	2006	47.4216	-120.90605	1865	WA	GBIF	keep
Abies lasiocarpa	Abies	ABIlas	1993	48.7	-120.7	1946	WA	FIA	keep
Abies lasiocarpa	Abies	ABIlas	2001	47.77015	-121.07686	1093	WA	GBIF	keep
Abies lasiocarpa	Abies	ABIlas	1993	48.86	-120.42	1381	WA	FIA	keep
Abies lasiocarpa	Abies	ABIlas	1980	47.99	-120.8	1257	WA	FIA	keep
Abies lasiocarpa	Abies	ABIlas	1993	48.4	-120.4	1582	WA	FIA	keep
Abies lasiocarpa	Abies	ABIlas	1980	48.97	-120.59	1237	WA	FIA	keep
Abies lasiocarpa	Abies	ABIlas	1993	48.65	-120.07	1733	WA	FIA	keep
Abies lasiocarpa	Abies	ABIlas	2001	46.09343	-121.47947	1182	WA	GBIF	keep
Abies lasiocarpa	Abies	ABIlas	1993	47.05	-121.09	1133	WA	FIA	keep
Abies lasiocarpa	Abies	ABIlas	1993	48.22	-120.36	2452	WA	FIA	keep
Abies lasiocarpa	Abies	ABIlas	1985	47.61	-120.39	1422	WA	FIA	keep
Abies lasiocarpa	Abies	ABIlas	1991	47.74634	-120.97709	1426	WA	GBIF	keep
Abies lasiocarpa	Abies	ABIlas	1993	48.42	-120.51	1022	WA	FIA	keep
Abies lasiocarpa	Abies	ABIlas	1993	48.86	-120.12	1993	WA	FIA	keep
Abies lasiocarpa	Abies	ABIlas	1993	48.49	-120.68	1553	WA	FIA	keep
Abies lasiocarpa	Abies	ABIlas	1980	47.75	-120.52	1621	WA	FIA	keep
Abies lasiocarpa	Abies	ABIlas	2006	48.46274	-120.66213	1748	WA	GBIF	keep
Abies lasiocarpa	Abies	ABIlas	1981	48.4	-120.48	948	WA	FIA	keep
Abies lasiocarpa	Abies	ABIlas	1993	48.87	-120.49	1507	WA	FIA	keep
Abies lasiocarpa	Abies	ABIlas	1993	48.22	-120.32	2229	WA	FIA	keep
Abies lasiocarpa	Abies	ABIlas	1993	48.89	-120.63	1380	WA	FIA	keep
Abies lasiocarpa	Abies	ABIlas	1985	46.73	-121.12	1546	WA	FIA	keep
Abies lasiocarpa	Abies	ABIlas	1982	47.37245	-120.87702	959	WA	GBIF	keep
Abies lasiocarpa	Abies	ABIlas	1993	48.72	-119.14	1444	WA	FIA	keep
Abies lasiocarpa	Abies	ABIlas	1993	48.52	-120.65	1679	WA	FIA	keep
Abies lasiocarpa	Abies	ABIlas	1980	47.98	-120.69	1601	WA	FIA	keep
Abies lasiocarpa	Abies	ABIlas	1993	48.93	-120.26	2015	WA	FIA	keep
Abies lasiocarpa	Abies	ABIlas	1984	47.31	-120.56	1716	WA	FIA	keep
Abies lasiocarpa	Abies	ABIlas	1993	48.56	-120.5	1455	WA	FIA	keep
Abies lasiocarpa	Abies	ABIlas	1993	48.9	-120.19	1799	WA	FIA	keep
Abies lasiocarpa	Abies	ABIlas	1980	48.46	-119.87	1855	WA	FIA	keep
Abies lasiocarpa	Abies	ABIlas	1985	47.75	-120.52	1621	WA	FIA	keep
Abies lasiocarpa	Abies	ABIlas	1993	48.24	-120.27	1498	WA	FIA	keep
Abies lasiocarpa	Abies	ABIlas	1993	48.95	-119.89	1854	WA	FIA	keep
Abies lasiocarpa	Abies	ABIlas	1980	46.92	-121.35	1392	WA	FIA	keep
Abies lasiocarpa	Abies	ABIlas	1992	48.95	-120.26	2326	WA	FIA	keep
Abies lasiocarpa	Abies	ABIlas	1993	48.92	-120.76	1825	WA	FIA	keep
Abies lasiocarpa	Abies	ABIlas	1985	47.91	-120.77	1117	WA	FIA	keep
Abies lasiocarpa	Abies	ABIlas	1980	48.3	-120.3	1187	WA	FIA	keep
Abies lasiocarpa	Abies	ABIlas	1980	47.67	-120.48	1365	WA	FIA	keep
Abies lasiocarpa	Abies	ABIlas	1981	48.48	-118.96	1509	WA	FIA	keep
Abies lasiocarpa	Abies	ABIlas	2005	48.375	-120.57167	2328	WA	GBIF	keep
Abies lasiocarpa	Abies	ABIlas	1980	47.05	-121.24	1103	WA	FIA	keep
Abies lasiocarpa	Abies	ABIlas	1985	47.75	-120.4	583	WA	FIA	keep
Abies lasiocarpa	Abies	ABIlas	1985	47.38	-121.3	1388	WA	FIA	keep
Abies lasiocarpa	Abies	ABIlas	1993	48.66	-118.95	1559	WA	FIA	keep
Abies lasiocarpa	Abies	ABIlas	1993	48.88	-120.27	1844	WA	FIA	keep
Abies lasiocarpa	Abies	ABIlas	1980	48.51	-120	1556	WA	FIA	keep
Abies lasiocarpa	Abies	ABIlas	1992	48.63	-119.8	1229	WA	FIA	keep
Abies lasiocarpa	Abies	ABIlas	1993	48.62	-120.64	1731	WA	FIA	keep
Abies lasiocarpa	Abies	ABIlas	1980	46.9	-121.14	1414	WA	FIA	keep
Abies lasiocarpa	Abies	ABIlas	1993	48.9	-120.5	1780	WA	FIA	keep
Abies lasiocarpa	Abies	ABIlas	1981	48.44	-119.85	1651	WA	FIA	keep
Abies lasiocarpa	Abies	ABIlas	1993	48.9	-119.89	1998	WA	FIA	keep
Abies lasiocarpa	Abies	ABIlas	1993	46.54	-121.26	1136	WA	FIA	keep
Abies lasiocarpa	Abies	ABIlas	1984	47.29	-120.56	1680	WA	FIA	keep
Abies lasiocarpa	Abies	ABIlas	1993	48.3	-120.33	1449	WA	FIA	keep
Abies lasiocarpa	Abies	ABIlas	1992	48.53	-119.05	1249	WA	FIA	keep
Abies lasiocarpa	Abies	ABIlas	1985	47.98	-120.77	1095	WA	FIA	keep
Abies lasiocarpa	Abies	ABIlas	1980	47.06	-121.24	1014	WA	FIA	keep
Abies lasiocarpa	Abies	ABIlas	1993	48.71	-120.6	1557	WA	FIA	keep
Abies lasiocarpa	Abies	ABIlas	1993	48.66	-119.96	2042	WA	FIA	keep
Abies lasiocarpa	Abies	ABIlas	1975	48.96237	-119.78788	2206	WA	GBIF	keep
Abies lasiocarpa	Abies	ABIlas	1993	48.64	-120.64	1218	WA	FIA	keep
Abies lasiocarpa	Abies	ABIlas	1993	48.93	-120.62	1273	WA	FIA	keep
Abies lasiocarpa	Abies	ABIlas	1985	47.65	-120.44	1529	WA	FIA	keep
Abies lasiocarpa	Abies	ABIlas	1980	48.69	-120.31	1689	WA	FIA	keep
Abies lasiocarpa	Abies	ABIlas	1985	47.81	-120.78	924	WA	FIA	keep
Abies lasiocarpa	Abies	ABIlas	1993	48.67	-120.58	1746	WA	FIA	keep
Abies lasiocarpa	Abies	ABIlas	2003	48.63482	-120.40277	2067	WA	GBIF	keep
Abies lasiocarpa	Abies	ABIlas	1993	48.07	-120.16	1755	WA	FIA	keep
Abies lasiocarpa	Abies	ABIlas	1993	48.88	-120.13	1989	WA	FIA	keep
Abies lasiocarpa	Abies	ABIlas	1985	47.77	-120.55	1418	WA	FIA	keep
Abies lasiocarpa	Abies	ABIlas	1992	48.87	-120	1747	WA	FIA	keep
Abies lasiocarpa	Abies	ABIlas	1993	48.95	-120.77	1923	WA	FIA	keep
Abies lasiocarpa	Abies	ABIlas	1985	47.6	-120.91	985	WA	FIA	keep
Abies lasiocarpa	Abies	ABIlas	1987	47.74639	-121.08472	1252	WA	GBIF	keep
Abies lasiocarpa	Abies	ABIlas	1980	48.7	-119.89	1854	WA	FIA	keep
Abies lasiocarpa	Abies	ABIlas	1980	48.48	-119.2	1363	WA	FIA	keep
Abies lasiocarpa	Abies	ABIlas	1993	48.13	-120.29	2198	WA	FIA	keep
Abies lasiocarpa	Abies	ABIlas	1993	46.68	-121.1	936	WA	FIA	keep
Abies lasiocarpa	Abies	ABIlas	1980	48.96	-120.66	1491	WA	FIA	keep
Abies lasiocarpa	Abies	ABIlas	1993	46.58	-121.17	1596	WA	FIA	keep
Abies lasiocarpa	Abies	ABIlas	1993	48.83	-120.61	1759	WA	FIA	keep
Abies lasiocarpa	Abies	ABIlas	1992	48.5	-118.87	1121	WA	FIA	keep
Abies lasiocarpa	Abies	ABIlas	1984	47.28	-120.6	1622	WA	FIA	keep
Abies lasiocarpa	Abies	ABIlas	1990	48.79	-119.93	1978	WA	FIA	keep
Abies lasiocarpa	Abies	ABIlas	1985	46.99	-120.97	1663	WA	FIA	keep
Abies lasiocarpa	Abies	ABIlas	1980	47.79	-120.57	1313	WA	FIA	keep
Abies lasiocarpa	Abies	ABIlas	1993	48.92	-119.91	1845	WA	FIA	keep
Abies lasiocarpa	Abies	ABIlas	1993	48.64	-120.3	1540	WA	FIA	keep
Abies lasiocarpa	Abies	ABIlas	1993	48.96	-120.66	1491	WA	FIA	keep
Abies lasiocarpa	Abies	ABIlas	1980	47.62	-120.42	1484	WA	FIA	keep
Abies lasiocarpa	Abies	ABIlas	1991	48.47	-119.93	1589	WA	FIA	keep
Abies lasiocarpa	Abies	ABIlas	1993	48.82	-119.95	1921	WA	FIA	keep
Abies lasiocarpa	Abies	ABIlas	1993	48.71	-120.28	1180	WA	FIA	keep
Abies lasiocarpa	Abies	ABIlas	2003	48.71075	-120.67645	1903	WA	GBIF	keep
Abies lasiocarpa	Abies	ABIlas	1980	47.05	-120.99	1448	WA	FIA	keep
Abies lasiocarpa	Abies	ABIlas	1993	48.93	-120.73	1547	WA	FIA	keep
Abies lasiocarpa	Abies	ABIlas	1994	49.15473524	-114.1417015	1860	MT	FIA	keep
Abies lasiocarpa	Abies	ABIlas	2000	48.95297763	-114.0358428	1942	MT	FIA	keep
Abies lasiocarpa	Abies	ABIlas	2002	48.29014336	-113.4589518	1483	MT	FIA	keep
Abies lasiocarpa	Abies	ABIlas	2002	48.32401361	-113.3697261	1627	MT	FIA	keep
Abies lasiocarpa	Abies	ABIlas	2001	48.57110539	-114.0043143	1091	MT	FIA	keep
Abies lasiocarpa	Abies	ABIlas	1987	46.21	-114.49	1639	MT	FIA	keep
Abies lasiocarpa	Abies	ABIlas	1987	49.91666667	-114.5666667	1935	MT	FIA	keep
Abies lasiocarpa	Abies	ABIlas	1989	47.89	-112.92	1934	MT	FIA	keep
Abies lasiocarpa	Abies	ABIlas	1991	48.98	-115.8	1589	MT	FIA	keep
Abies lasiocarpa	Abies	ABIlas	2000	48.491279	-113.4501224	2161	MT	FIA	keep
Abies lasiocarpa	Abies	ABIlas	2000	48.99619489	-113.9301659	1381	MT	FIA	keep
Abies lasiocarpa	Abies	ABIlas	2000	48.99623454	-113.908714	1294	MT	FIA	keep
Abies lasiocarpa	Abies	ABIlas	1995	49.12076578	-113.9338255	2000	MT	FIA	keep
Abies lasiocarpa	Abies	ABIlas	1995	49.12560324	-114.147254	1950	MT	FIA	keep
Abies lasiocarpa	Abies	ABIlas	1994	49.17938763	-113.9700384	1800	MT	FIA	keep
Abies lasiocarpa	Abies	ABIlas	1999	49.00159683	-113.9482777	1580	MT	FIA	keep
Abies lasiocarpa	Abies	ABIlas	1999	49.05674101	-114.009785	1620	MT	FIA	keep
Abies lasiocarpa	Abies	ABIlas	1995	49.06524531	-113.7838914	1500	MT	FIA	keep
Abies lasiocarpa	Abies	ABIlas	2000	48.59728774	-114.1324093	1947	MT	FIA	keep
Abies lasiocarpa	Abies	ABIlas	1980	50.05	-114.55	1794	MT	FIA	keep
Abies lasiocarpa	Abies	ABIlas	1985	47.8	-115.33	1893	MT	FIA	keep
Abies lasiocarpa	Abies	ABIlas	1972	45.29	-110.23	2219	MT	FIA	keep
Abies lasiocarpa	Abies	ABIlas	2000	48.80390165	-113.6938692	1557	MT	FIA	keep
Abies lasiocarpa	Abies	ABIlas	1988	46.62	-114.52	1837	MT	FIA	keep
Abies lasiocarpa	Abies	ABIlas	1986	49.91666667	-114.4333333	1642	MT	FIA	keep
Abies lasiocarpa	Abies	ABIlas	1987	49.51666667	-114.3666667	1558	MT	FIA	keep
Abies lasiocarpa	Abies	ABIlas	1972	45.09	-110.64	2206	MT	FIA	keep
Abies lasiocarpa	Abies	ABIlas	1991	48.53	-114.57	926	MT	FIA	keep
Abies lasiocarpa	Abies	ABIlas	1988	46.08	-114.47	2340	MT	FIA	keep
Abies lasiocarpa	Abies	ABIlas	2002	48.84241704	-114.1477388	1684	MT	FIA	keep
Abies lasiocarpa	Abies	ABIlas	2000	48.91473975	-113.6328623	2247	MT	FIA	keep
Abies lasiocarpa	Abies	ABIlas	1987	46.44	-115.5	1833	MT	FIA	keep
Abies lasiocarpa	Abies	ABIlas	1989	45.64	-114.93	2367	MT	FIA	keep
Abies lasiocarpa	Abies	ABIlas	1987	48.25	-113.52	1826	MT	FIA	keep
Abies lasiocarpa	Abies	ABIlas	1985	48.18	-115.66	1834	MT	FIA	keep
Abies lasiocarpa	Abies	ABIlas	1994	49.10119705	-114.1332208	2180	MT	FIA	keep
Abies lasiocarpa	Abies	ABIlas	1994	49.03808774	-113.8062421	2260	MT	FIA	keep
Abies lasiocarpa	Abies	ABIlas	1990	48.63	-115.71	1215	MT	FIA	keep
Abies lasiocarpa	Abies	ABIlas	1988	46.29	-114.61	2025	MT	FIA	keep
Abies lasiocarpa	Abies	ABIlas	1989	46.65	-114.94	1719	MT	FIA	keep
Abies lasiocarpa	Abies	ABIlas	1994	49.12934217	-113.9032173	1900	MT	FIA	keep
Abies lasiocarpa	Abies	ABIlas	2000	48.68092892	-113.5334255	1367	MT	FIA	keep
Abies lasiocarpa	Abies	ABIlas	1990	48.71	-115.39	1552	MT	FIA	keep
Abies lasiocarpa	Abies	ABIlas	2002	48.88410398	-114.1795864	2083	MT	FIA	keep
Abies lasiocarpa	Abies	ABIlas	1979	49.58333333	-114.4833333	1641	MT	FIA	keep
Abies lasiocarpa	Abies	ABIlas	1994	49.07482709	-114.0803716	2350	MT	FIA	keep
Abies lasiocarpa	Abies	ABIlas	1994	49.14515978	-114.1264749	1760	MT	FIA	keep
Abies lasiocarpa	Abies	ABIlas	1995	49.19896376	-113.9725856	1550	MT	FIA	keep
Abies lasiocarpa	Abies	ABIlas	1999	48.74512166	-113.4589159	1457	MT	FIA	keep
Abies lasiocarpa	Abies	ABIlas	1994	49.02892501	-113.816255	1700	MT	FIA	keep
Abies lasiocarpa	Abies	ABIlas	1995	49.00629436	-113.8899692	1370	MT	FIA	keep
Abies lasiocarpa	Abies	ABIlas	1989	46.44	-114.74	2143	MT	FIA	keep
Abies lasiocarpa	Abies	ABIlas	2001	48.84046616	-114.3311401	1152	MT	FIA	keep
Abies lasiocarpa	Abies	ABIlas	1994	49.14819682	-113.8911694	1580	MT	FIA	keep
Abies lasiocarpa	Abies	ABIlas	1985	48.15	-115.73	1644	MT	FIA	keep
Abies lasiocarpa	Abies	ABIlas	1986	48.59	-114.1	1725	MT	FIA	keep
Abies lasiocarpa	Abies	ABIlas	1994	49.12582477	-113.9412891	2050	MT	FIA	keep
Abies lasiocarpa	Abies	ABIlas	2002	48.30245838	-113.5673653	1901	MT	FIA	keep
Abies lasiocarpa	Abies	ABIlas	1973	46.75	-110.57	2207	MT	FIA	keep
Abies lasiocarpa	Abies	ABIlas	2001	48.84463314	-114.3436505	1121	MT	FIA	keep
Abies lasiocarpa	Abies	ABIlas	2002	48.28961081	-113.5527056	1325	MT	FIA	keep
Abies lasiocarpa	Abies	ABIlas	1987	48.72	-113.87	1652	MT	FIA	keep
Abies lasiocarpa	Abies	ABIlas	1994	49.16338087	-113.8901572	1670	MT	FIA	keep
Abies lasiocarpa	Abies	ABIlas	1984	48.48	-113.35	1741	MT	FIA	keep
Abies lasiocarpa	Abies	ABIlas	1990	48.99	-115.44	2017	MT	FIA	keep
Abies lasiocarpa	Abies	ABIlas	2000	48.69380534	-113.5305244	1443	MT	FIA	keep
Abies lasiocarpa	Abies	ABIlas	1999	49.0210454	-113.995937	2150	MT	FIA	keep
Abies lasiocarpa	Abies	ABIlas	1999	48.4870843	-113.3572056	1627	MT	FIA	keep
Abies lasiocarpa	Abies	ABIlas	1986	48.76	-114.23	1186	MT	FIA	keep
Abies lasiocarpa	Abies	ABIlas	1972	47.41	-112.77	1706	MT	FIA	keep
Abies lasiocarpa	Abies	ABIlas	1980	49.18333333	-114.1333333	1718	MT	FIA	keep
Abies lasiocarpa	Abies	ABIlas	2000	48.4724771	-113.4351441	1734	MT	FIA	keep
Abies lasiocarpa	Abies	ABIlas	1994	49.07774009	-114.0743062	2180	MT	FIA	keep
Abies lasiocarpa	Abies	ABIlas	1994	49.01097739	-114.0265737	1950	MT	FIA	keep
Abies lasiocarpa	Abies	ABIlas	1995	49.11956682	-113.9710396	1840	MT	FIA	keep
Abies lasiocarpa	Abies	ABIlas	1995	49.02961558	-113.8946112	1350	MT	FIA	keep
Abies lasiocarpa	Abies	ABIlas	1973	44.88	-111.42	2661	MT	FIA	keep
Abies lasiocarpa	Abies	ABIlas	1991	46.48	-113.53	1939	MT	FIA	keep
Abies lasiocarpa	Abies	ABIlas	1991	48.86	-115.44	1773	MT	FIA	keep
Abies lasiocarpa	Abies	ABIlas	1972	45	-109.86	2493	MT	FIA	keep
Abies lasiocarpa	Abies	ABIlas	1989	46.14	-114.74	1854	MT	FIA	keep
Abies lasiocarpa	Abies	ABIlas	1988	46.1	-114.47	2115	MT	FIA	keep
Abies lasiocarpa	Abies	ABIlas	1972	44.78	-111.56	1945	MT	FIA	keep
Abies lasiocarpa	Abies	ABIlas	1984	48.46	-113.44	1751	MT	FIA	keep
Abies lasiocarpa	Abies	ABIlas	1987	49.3	-114.05	1539	MT	FIA	keep
Abies lasiocarpa	Abies	ABIlas	2000	48.47004363	-113.4552287	1786	MT	FIA	keep
Abies lasiocarpa	Abies	ABIlas	1988	48.57	-114.42	1926	MT	FIA	keep
Abies lasiocarpa	Abies	ABIlas	1988	46.64	-114.51	1788	MT	FIA	keep
Abies lasiocarpa	Abies	ABIlas	1989	48.92	-115.33	1655	MT	FIA	keep
Abies lasiocarpa	Abies	ABIlas	1989	45.64	-114.92	2361	MT	FIA	keep
Abies lasiocarpa	Abies	ABIlas	1991	48.58	-114.44	1877	MT	FIA	keep
Abies lasiocarpa	Abies	ABIlas	1994	49.07373631	-114.0240474	1800	MT	FIA	keep
Abies lasiocarpa	Abies	ABIlas	1991	48.47	-114.33	1253	MT	FIA	keep
Abies lasiocarpa	Abies	ABIlas	1984	48.46	-113.39	1702	MT	FIA	keep
Abies lasiocarpa	Abies	ABIlas	1990	45.82	-112.76	2148	MT	FIA	keep
Abies lasiocarpa	Abies	ABIlas	1990	45.01	-112	2328	MT	FIA	keep
Abies lasiocarpa	Abies	ABIlas	1986	49.86666667	-114.0166667	1732	MT	FIA	keep
Abies lasiocarpa	Abies	ABIlas	1972	45.64	-112.9	2507	MT	FIA	keep
Abies lasiocarpa	Abies	ABIlas	1995	49.05240456	-113.7383357	1550	MT	FIA	keep
Abies lasiocarpa	Abies	ABIlas	1984	48.45	-113.4	1652	MT	FIA	keep
Abies lasiocarpa	Abies	ABIlas	1999	48.88938244	-113.874933	1860	MT	FIA	keep
Abies lasiocarpa	Abies	ABIlas	1984	48.51	-113.38	1772	MT	FIA	keep
Abies lasiocarpa	Abies	ABIlas	1994	49.14440438	-114.1465639	2050	MT	FIA	keep
Abies lasiocarpa	Abies	ABIlas	1985	47.88	-115.54	1404	MT	FIA	keep
Abies lasiocarpa	Abies	ABIlas	1990	48.99	-115.39	1827	MT	FIA	keep
Abies lasiocarpa	Abies	ABIlas	1987	47.08	-112.61	1698	MT	FIA	keep
Abies lasiocarpa	Abies	ABIlas	1999	48.8532567	-113.5953612	1737	MT	FIA	keep
Abies lasiocarpa	Abies	ABIlas	2002	48.84817277	-114.1530731	1631	MT	FIA	keep
Abies lasiocarpa	Abies	ABIlas	1994	49.07972744	-114.0338269	1870	MT	FIA	keep
Abies lasiocarpa	Abies	ABIlas	1999	49.03103995	-113.927977	1750	MT	FIA	keep
Abies lasiocarpa	Abies	ABIlas	2000	48.72943175	-113.7151862	2162	MT	FIA	keep
Abies lasiocarpa	Abies	ABIlas	1988	46.63	-114.51	1751	MT	FIA	keep
Abies lasiocarpa	Abies	ABIlas	1988	46.13	-114.39	1657	MT	FIA	keep
Abies lasiocarpa	Abies	ABIlas	1972	45.53	-110.33	1887	MT	FIA	keep
Abies lasiocarpa	Abies	ABIlas	1986	49.58333333	-114.7	1625	MT	FIA	keep
Abies lasiocarpa	Abies	ABIlas	1995	49.11554069	-114.0775341	1600	MT	FIA	keep
Abies lasiocarpa	Abies	ABIlas	1994	49.12625664	-113.9460464	2100	MT	FIA	keep
Abies lasiocarpa	Abies	ABIlas	2000	48.9970415	-113.910607	1329	MT	FIA	keep
Abies lasiocarpa	Abies	ABIlas	1988	46.82	-112.49	1701	MT	FIA	keep
Abies lasiocarpa	Abies	ABIlas	1999	48.66420126	-113.6080262	1422	MT	FIA	keep
Abies lasiocarpa	Abies	ABIlas	1987	48.27	-113.58	1441	MT	FIA	keep
Abies lasiocarpa	Abies	ABIlas	2000	48.50466273	-113.3604176	1655	MT	FIA	keep
Abies lasiocarpa	Abies	ABIlas	1987	49.3	-114.0833333	1637	MT	FIA	keep
Abies lasiocarpa	Abies	ABIlas	1995	49.11469517	-113.970236	1780	MT	FIA	keep
Abies lasiocarpa	Abies	ABIlas	1990	48.66	-115.86	1090	MT	FIA	keep
Abies lasiocarpa	Abies	ABIlas	1988	47.14	-112.46	1710	MT	FIA	keep
Abies lasiocarpa	Abies	ABIlas	1995	49.16219408	-113.9372794	1710	MT	FIA	keep
Abies lasiocarpa	Abies	ABIlas	2000	48.7883424	-113.6750622	1617	MT	FIA	keep
Abies lasiocarpa	Abies	ABIlas	2000	48.48390008	-113.3972136	1846	MT	FIA	keep
Abies lasiocarpa	Abies	ABIlas	1980	49.33333333	-114.0833333	1623	MT	FIA	keep
Abies lasiocarpa	Abies	ABIlas	1988	46.15	-114.47	2014	MT	FIA	keep
Abies lasiocarpa	Abies	ABIlas	1994	49.02677696	-113.8000898	2160	MT	FIA	keep
Abies lasiocarpa	Abies	ABIlas	1994	49.06023867	-114.0410799	1950	MT	FIA	keep
Abies lasiocarpa	Abies	ABIlas	1995	49.03748218	-113.9189387	1450	MT	FIA	keep
Abies lasiocarpa	Abies	ABIlas	1987	47.85	-113.71	1594	MT	FIA	keep
Abies lasiocarpa	Abies	ABIlas	1995	49.02101011	-114.0044544	2220	MT	FIA	keep
Abies lasiocarpa	Abies	ABIlas	1994	49.16450348	-113.9907589	1850	MT	FIA	keep
Abies lasiocarpa	Abies	ABIlas	2000	48.50613708	-113.3692329	1730	MT	FIA	keep
Abies lasiocarpa	Abies	ABIlas	1995	49.05925751	-114.0478358	1920	MT	FIA	keep
Abies lasiocarpa	Abies	ABIlas	1995	49.046992	-113.707725	1500	MT	FIA	keep
Abies lasiocarpa	Abies	ABIlas	1985	48.18	-115.67	1577	MT	FIA	keep
Abies lasiocarpa	Abies	ABIlas	2000	48.57573264	-113.84222	1408	MT	FIA	keep
Abies lasiocarpa	Abies	ABIlas	1994	49.15301424	-113.8946519	1620	MT	FIA	keep
Abies lasiocarpa	Abies	ABIlas	1988	48.59	-114.47	1353	MT	FIA	keep
Abies lasiocarpa	Abies	ABIlas	1987	49.66666667	-114.6166667	1577	MT	FIA	keep
Abies lasiocarpa	Abies	ABIlas	1999	49.00781399	-113.9826994	2000	MT	FIA	keep
Abies lasiocarpa	Abies	ABIlas	1987	49.98333333	-114.1	1725	MT	FIA	keep
Abies lasiocarpa	Abies	ABIlas	1991	46.46	-110.66	2049	MT	FIA	keep
Abies lasiocarpa	Abies	ABIlas	1987	47.65	-113.79	1085	MT	FIA	keep
Abies lasiocarpa	Abies	ABIlas	1995	49.10105028	-114.144547	1920	MT	FIA	keep
Abies lasiocarpa	Abies	ABIlas	1995	49.0553915	-114.0586481	2130	MT	FIA	keep
Abies lasiocarpa	Abies	ABIlas	1994	49.07025549	-113.9981659	1580	MT	FIA	keep
Abies lasiocarpa	Abies	ABIlas	1988	46.07	-114.46	2210	MT	FIA	keep
Abies lasiocarpa	Abies	ABIlas	1988	48.57	-114.44	1727	MT	FIA	keep
Abies lasiocarpa	Abies	ABIlas	1991	46.42	-113.52	1773	MT	FIA	keep
Abies lasiocarpa	Abies	ABIlas	1989	46.42	-114.7	1867	MT	FIA	keep
Abies lasiocarpa	Abies	ABIlas	2000	48.74546919	-113.78696	1125	MT	FIA	keep
Abies lasiocarpa	Abies	ABIlas	2000	48.60115205	-114.0493137	1189	MT	FIA	keep
Abies lasiocarpa	Abies	ABIlas	1995	49.09511801	-114.0968708	2050	MT	FIA	keep
Abies lasiocarpa	Abies	ABIlas	1999	48.80364184	-113.6945908	1572	MT	FIA	keep
Abies lasiocarpa	Abies	ABIlas	1995	49.0970042	-114.0958585	2000	MT	FIA	keep
Abies lasiocarpa	Abies	ABIlas	1995	49.06604511	-113.6646782	1790	MT	FIA	keep
Abies lasiocarpa	Abies	ABIlas	1999	49.05526101	-114.026559	1810	MT	FIA	keep
Abies lasiocarpa	Abies	ABIlas	1973	46.71	-110.19	2373	MT	FIA	keep
Abies lasiocarpa	Abies	ABIlas	2001	48.6023843	-114.0328532	1183	MT	FIA	keep
Abies lasiocarpa	Abies	ABIlas	1995	49.09451298	-114.0191875	2000	MT	FIA	keep
Abies lasiocarpa	Abies	ABIlas	1987	48.27	-113.59	1399	MT	FIA	keep
Abies lasiocarpa	Abies	ABIlas	1972	46.21	-113.6	1874	MT	FIA	keep
Abies lasiocarpa	Abies	ABIlas	1999	48.48406128	-113.3698958	1574	MT	FIA	keep
Abies lasiocarpa	Abies	ABIlas	2001	48.31018096	-113.6056681	1199	MT	FIA	keep
Abies lasiocarpa	Abies	ABIlas	1992	48.58	-115.67	1630	MT	FIA	keep
Abies lasiocarpa	Abies	ABIlas	1984	47.83	-115.38	1824	MT	FIA	keep
Abies lasiocarpa	Abies	ABIlas	1972	44.79	-113.07	2376	MT	FIA	keep
Abies lasiocarpa	Abies	ABIlas	1987	50.08333333	-114.6	1816	MT	FIA	keep
Abies lasiocarpa	Abies	ABIlas	1985	47.83	-115.38	1824	MT	FIA	keep
Abies lasiocarpa	Abies	ABIlas	1988	46.63	-114.61	1803	MT	FIA	keep
Abies lasiocarpa	Abies	ABIlas	1999	49.05448642	-114.0269114	1770	MT	FIA	keep
Abies lasiocarpa	Abies	ABIlas	1979	49.91666667	-114.4833333	1667	MT	FIA	keep
Abies lasiocarpa	Abies	ABIlas	1995	49.04263502	-113.7775945	1780	MT	FIA	keep
Abies lasiocarpa	Abies	ABIlas	1989	46.05	-114.95	1975	MT	FIA	keep
Abies lasiocarpa	Abies	ABIlas	2001	48.60365188	-114.0244487	1215	MT	FIA	keep
Abies lasiocarpa	Abies	ABIlas	1995	49.05963419	-113.689223	1390	MT	FIA	keep
Abies lasiocarpa	Abies	ABIlas	1991	48.91	-115.3	1663	MT	FIA	keep
Abies lasiocarpa	Abies	ABIlas	1989	46.64	-114.91	1988	MT	FIA	keep
Abies lasiocarpa	Abies	ABIlas	1986	49.96666667	-114.0666667	1531	MT	FIA	keep
Abies lasiocarpa	Abies	ABIlas	1994	49.07188329	-113.7889297	1640	MT	FIA	keep
Abies lasiocarpa	Abies	ABIlas	1987	48.7	-113.88	1474	MT	FIA	keep
Abies lasiocarpa	Abies	ABIlas	1987	46	-115.24	1915	MT	FIA	keep
Abies lasiocarpa	Abies	ABIlas	1985	47.91	-115.5	1753	MT	FIA	keep
Abies lasiocarpa	Abies	ABIlas	1987	48.27	-113.51	1953	MT	FIA	keep
Abies lasiocarpa	Abies	ABIlas	1999	49.0020016	-114.0210703	1670	MT	FIA	keep
Abies lasiocarpa	Abies	ABIlas	1980	49.85	-114.5666667	1721	MT	FIA	keep
Abies lasiocarpa	Abies	ABIlas	1988	47.27	-113.61	1519	MT	FIA	keep
Abies lasiocarpa	Abies	ABIlas	1988	47.35	-113.76	1767	MT	FIA	keep
Abies lasiocarpa	Abies	ABIlas	1995	49.01053598	-113.6675263	1540	MT	FIA	keep
Abies lasiocarpa	Abies	ABIlas	1994	49.14677257	-114.1441061	2030	MT	FIA	keep
Abies lasiocarpa	Abies	ABIlas	2000	48.96481441	-113.8761389	1701	MT	FIA	keep
Abies lasiocarpa	Abies	ABIlas	1995	49.02647645	-113.8893874	1450	MT	FIA	keep
Abies lasiocarpa	Abies	ABIlas	1999	48.89714917	-113.9145985	1372	MT	FIA	keep
Abies lasiocarpa	Abies	ABIlas	1987	49.75	-114.4833333	1745	MT	FIA	keep
Abies lasiocarpa	Abies	ABIlas	1984	48.47	-113.34	1851	MT	FIA	keep
Abies lasiocarpa	Abies	ABIlas	1972	46.75	-111.5	1982	MT	FIA	keep
Abies lasiocarpa	Abies	ABIlas	1973	47.51	-112.83	2372	MT	FIA	keep
Abies lasiocarpa	Abies	ABIlas	1987	46.11	-115.21	1796	MT	FIA	keep
Abies lasiocarpa	Abies	ABIlas	1987	45.51	-111.98	2669	MT	FIA	keep
Abies lasiocarpa	Abies	ABIlas	1994	49.12774766	-113.938909	1970	MT	FIA	keep
Abies lasiocarpa	Abies	ABIlas	1994	49.1651305	-113.9072823	1700	MT	FIA	keep
Abies lasiocarpa	Abies	ABIlas	1986	48.66	-113.82	1446	MT	FIA	keep
Abies lasiocarpa	Abies	ABIlas	1995	49.11799537	-113.9332498	1970	MT	FIA	keep
Abies lasiocarpa	Abies	ABIlas	1986	49.98333333	-114.4833333	1595	MT	FIA	keep
Abies lasiocarpa	Abies	ABIlas	1995	49.12851119	-114.018089	1500	MT	FIA	keep
Abies lasiocarpa	Abies	ABIlas	1990	48.73	-115.79	1484	MT	FIA	keep
Abies lasiocarpa	Abies	ABIlas	1987	47.11	-112.43	1854	MT	FIA	keep
Abies lasiocarpa	Abies	ABIlas	1987	48.67	-113.63	1418	MT	FIA	keep
Abies lasiocarpa	Abies	ABIlas	1993	48.97	-115.78	1623	MT	FIA	keep
Abies lasiocarpa	Abies	ABIlas	1999	48.67280651	-113.6134291	1424	MT	FIA	keep
Abies lasiocarpa	Abies	ABIlas	1999	49.03107454	-113.9272671	1750	MT	FIA	keep
Abies lasiocarpa	Abies	ABIlas	1987	49.76666667	-114.4833333	1753	MT	FIA	keep
Abies lasiocarpa	Abies	ABIlas	1987	48.39	-113.29	1590	MT	FIA	keep
Abies lasiocarpa	Abies	ABIlas	1990	44.81	-111.89	2628	MT	FIA	keep
Abies lasiocarpa	Abies	ABIlas	1994	49.07604556	-114.0743969	2150	MT	FIA	keep
Abies lasiocarpa	Abies	ABIlas	1999	48.49879979	-113.3448473	1508	MT	FIA	keep
Abies lasiocarpa	Abies	ABIlas	1988	47.3	-113.6	1382	MT	FIA	keep
Abies lasiocarpa	Abies	ABIlas	1990	48.86	-115.83	1444	MT	FIA	keep
Abies lasiocarpa	Abies	ABIlas	1999	48.93192982	-113.9008507	1340	MT	FIA	keep
Abies lasiocarpa	Abies	ABIlas	2001	48.64028671	-114.0546875	1197	MT	FIA	keep
Abies lasiocarpa	Abies	ABIlas	1987	48.91	-113.63	2054	MT	FIA	keep
Abies lasiocarpa	Abies	ABIlas	1999	48.49902101	-113.3383998	1498	MT	FIA	keep
Abies lasiocarpa	Abies	ABIlas	1986	49.83333333	-114.5	1631	MT	FIA	keep
Abies lasiocarpa	Abies	ABIlas	1989	47.34	-112.73	1841	MT	FIA	keep
Abies lasiocarpa	Abies	ABIlas	1995	49.06046999	-113.7889075	1690	MT	FIA	keep
Abies lasiocarpa	Abies	ABIlas	1995	49.02417818	-114.0438369	1680	MT	FIA	keep
Abies lasiocarpa	Abies	ABIlas	1999	48.95165515	-113.8946584	1309	MT	FIA	keep
Abies lasiocarpa	Abies	ABIlas	1986	49.68333333	-114.5833333	1733	MT	FIA	keep
Abies lasiocarpa	Abies	ABIlas	1986	49.75	-114.5833333	2146	MT	FIA	keep
Abies lasiocarpa	Abies	ABIlas	1999	49.05370762	-114.0250774	1710	MT	FIA	keep
Abies lasiocarpa	Abies	ABIlas	1991	45.18	-112	2476	MT	FIA	keep
Abies lasiocarpa	Abies	ABIlas	1994	49.06050967	-114.0139955	1590	MT	FIA	keep
Abies lasiocarpa	Abies	ABIlas	2002	48.66039394	-113.9202015	1476	MT	FIA	keep
Abies lasiocarpa	Abies	ABIlas	1995	49.09793806	-113.940606	1500	MT	FIA	keep
Abies lasiocarpa	Abies	ABIlas	1999	48.93225242	-113.7459827	1523	MT	FIA	keep
Abies lasiocarpa	Abies	ABIlas	1984	47.91	-115.5	1753	MT	FIA	keep
Abies lasiocarpa	Abies	ABIlas	1994	49.16060319	-114.1398075	2150	MT	FIA	keep
Abies lasiocarpa	Abies	ABIlas	2000	48.68109149	-113.6103387	1629	MT	FIA	keep
Abies lasiocarpa	Abies	ABIlas	1984	48.47	-113.29	1891	MT	FIA	keep
Abies lasiocarpa	Abies	ABIlas	1986	48.97	-114.14	1393	MT	FIA	keep
Abies lasiocarpa	Abies	ABIlas	2001	48.29463451	-113.5780297	1879	MT	FIA	keep
Abies lasiocarpa	Abies	ABIlas	1989	47.34	-112.74	1983	MT	FIA	keep
Abies lasiocarpa	Abies	ABIlas	1989	46.07	-114.94	1914	MT	FIA	keep
Abies lasiocarpa	Abies	ABIlas	1995	49.15029016	-114.1463479	1870	MT	FIA	keep
Abies lasiocarpa	Abies	ABIlas	1986	48.59	-114.11	1825	MT	FIA	keep
Abies lasiocarpa	Abies	ABIlas	1989	46.11	-114.26	1596	MT	FIA	keep
Abies lasiocarpa	Abies	ABIlas	1987	46.65	-114.8	2202	MT	FIA	keep
Abies lasiocarpa	Abies	ABIlas	1991	45.73	-113.73	2247	MT	FIA	keep
Abies lasiocarpa	Abies	ABIlas	1986	50.08333333	-114.6	1816	MT	FIA	keep
Abies lasiocarpa	Abies	ABIlas	1995	49.11656872	-113.9096901	2030	MT	FIA	keep
Abies lasiocarpa	Abies	ABIlas	2001	48.4368787	-113.7914055	1030	MT	FIA	keep
Abies lasiocarpa	Abies	ABIlas	2001	48.72820633	-114.2186465	1135	MT	FIA	keep
Abies lasiocarpa	Abies	ABIlas	1986	48.67	-113.82	1074	MT	FIA	keep
Abies lasiocarpa	Abies	ABIlas	1988	47.16	-112.47	1989	MT	FIA	keep
Abies lasiocarpa	Abies	ABIlas	2001	48.4334291	-113.7789121	1100	MT	FIA	keep
Abies lasiocarpa	Abies	ABIlas	1987	48.48	-113.73	1153	MT	FIA	keep
Abies lasiocarpa	Abies	ABIlas	1986	49.86666667	-114.5666667	1974	MT	FIA	keep
Abies lasiocarpa	Abies	ABIlas	2000	48.62287122	-114.1296291	1034	MT	FIA	keep
Abies lasiocarpa	Abies	ABIlas	2001	48.60493502	-114.0024754	1262	MT	FIA	keep
Abies lasiocarpa	Abies	ABIlas	1995	49.12878079	-114.0271144	1470	MT	FIA	keep
Abies lasiocarpa	Abies	ABIlas	1988	46.13	-114.48	2034	MT	FIA	keep
Abies lasiocarpa	Abies	ABIlas	1979	49.51666667	-114.3833333	1689	MT	FIA	keep
Abies lasiocarpa	Abies	ABIlas	2000	48.68394604	-113.577888	1533	MT	FIA	keep
Abies lasiocarpa	Abies	ABIlas	1979	49.91666667	-114.3833333	1492	MT	FIA	keep
Abies lasiocarpa	Abies	ABIlas	1979	49.38333333	-114.3	1561	MT	FIA	keep
Abies lasiocarpa	Abies	ABIlas	1995	49.16889553	-113.9330855	1500	MT	FIA	keep
Abies lasiocarpa	Abies	ABIlas	1987	49.9	-114.6333333	2038	MT	FIA	keep
Abies lasiocarpa	Abies	ABIlas	1990	46.27	-113.17	2485	MT	FIA	keep
Abies lasiocarpa	Abies	ABIlas	1989	45.62	-114.91	2056	MT	FIA	keep
Abies lasiocarpa	Abies	ABIlas	1995	49.12436377	-114.0212711	1480	MT	FIA	keep
Abies lasiocarpa	Abies	ABIlas	1973	46.02	-112.29	2348	MT	FIA	keep
Abies lasiocarpa	Abies	ABIlas	1992	46.48	-113.13	1813	MT	FIA	keep
Abies lasiocarpa	Abies	ABIlas	1986	49.51666667	-114.3833333	1689	MT	FIA	keep
Abies lasiocarpa	Abies	ABIlas	1986	48.61	-114.11	1322	MT	FIA	keep
Abies lasiocarpa	Abies	ABIlas	2000	48.91558464	-113.6340807	2227	MT	FIA	keep
Abies lasiocarpa	Abies	ABIlas	1995	49.08972871	-114.0035408	2230	MT	FIA	keep
Abies lasiocarpa	Abies	ABIlas	2000	48.62632851	-114.135853	1037	MT	FIA	keep
Abies lasiocarpa	Abies	ABIlas	1986	48.75	-114.13	1290	MT	FIA	keep
Abies lasiocarpa	Abies	ABIlas	1995	49.07641217	-113.9492214	1570	MT	FIA	keep
Abies lasiocarpa	Abies	ABIlas	1972	46.47	-113.08	2311	MT	FIA	keep
Abies lasiocarpa	Abies	ABIlas	2000	48.50853666	-113.3715519	1685	MT	FIA	keep
Abies lasiocarpa	Abies	ABIlas	1989	45.66	-114.93	2317	MT	FIA	keep
Abies lasiocarpa	Abies	ABIlas	1989	45.66	-114.94	2444	MT	FIA	keep
Abies lasiocarpa	Abies	ABIlas	1972	45.26	-110.38	2692	MT	FIA	keep
Abies lasiocarpa	Abies	ABIlas	1999	48.88921527	-113.8679239	1956	MT	FIA	keep
Abies lasiocarpa	Abies	ABIlas	1988	46.14	-114.45	1705	MT	FIA	keep
Abies lasiocarpa	Abies	ABIlas	2000	48.92498943	-113.674186	2007	MT	FIA	keep
Abies lasiocarpa	Abies	ABIlas	1987	49.88333333	-113.95	1535	MT	FIA	keep
Abies lasiocarpa	Abies	ABIlas	1972	45.51	-111.99	2596	MT	FIA	keep
Abies lasiocarpa	Abies	ABIlas	1995	49.05325927	-113.7850443	1650	MT	FIA	keep
Abies lasiocarpa	Abies	ABIlas	1984	48.48	-113.34	2118	MT	FIA	keep
Abies lasiocarpa	Abies	ABIlas	1995	49.04996386	-113.7926538	1770	MT	FIA	keep
Abies lasiocarpa	Abies	ABIlas	1993	48.76	-115.76	1492	MT	FIA	keep
Abies lasiocarpa	Abies	ABIlas	1986	49.41666667	-114.45	1436	MT	FIA	keep
Abies lasiocarpa	Abies	ABIlas	1991	48.81	-115.86	1021	MT	FIA	keep
Abies lasiocarpa	Abies	ABIlas	1995	49.12724195	-113.9736444	2140	MT	FIA	keep
Abies lasiocarpa	Abies	ABIlas	1989	45.65	-114.93	2344	MT	FIA	keep
Abies lasiocarpa	Abies	ABIlas	1979	49.91666667	-114.35	1956	MT	FIA	keep
Abies lasiocarpa	Abies	ABIlas	1987	49.73333333	-114.4333333	1799	MT	FIA	keep
Abies lasiocarpa	Abies	ABIlas	1986	49.98333333	-114.3833333	1547	MT	FIA	keep
Abies lasiocarpa	Abies	ABIlas	1995	49.00696595	-113.7886911	1900	MT	FIA	keep
Abies lasiocarpa	Abies	ABIlas	1988	46.13	-114.49	1892	MT	FIA	keep
Abies lasiocarpa	Abies	ABIlas	1972	45.35	-113.7	2310	MT	FIA	keep
Abies lasiocarpa	Abies	ABIlas	1991	48.59	-114.46	1565	MT	FIA	keep
Abies lasiocarpa	Abies	ABIlas	1995	49.00623711	-113.8920361	1320	MT	FIA	keep
Abies lasiocarpa	Abies	ABIlas	2001	48.43529647	-113.7894933	1040	MT	FIA	keep
Abies lasiocarpa	Abies	ABIlas	1994	49.07123077	-113.7881243	1650	MT	FIA	keep
Abies lasiocarpa	Abies	ABIlas	1991	45.72	-113.78	2354	MT	FIA	keep
Abies lasiocarpa	Abies	ABIlas	1987	48.45	-113.74	1243	MT	FIA	keep
Abies lasiocarpa	Abies	ABIlas	1994	49.17489339	-114.0752846	2150	MT	FIA	keep
Abies lasiocarpa	Abies	ABIlas	1986	48.78	-115.89	1533	MT	FIA	keep
Abies lasiocarpa	Abies	ABIlas	1987	48.63	-113.71	1671	MT	FIA	keep
Abies lasiocarpa	Abies	ABIlas	1990	46.5	-113.1	1898	MT	FIA	keep
Abies lasiocarpa	Abies	ABIlas	1973	46.78	-109.5	2245	MT	FIA	keep
Abies lasiocarpa	Abies	ABIlas	1994	49.08119787	-114.1216722	2040	MT	FIA	keep
Abies lasiocarpa	Abies	ABIlas	1972	45.64	-113.76	2281	MT	FIA	keep
Abies lasiocarpa	Abies	ABIlas	1993	48.76	-115.75	1587	MT	FIA	keep
Abies lasiocarpa	Abies	ABIlas	1986	48.04	-115.61	1938	MT	FIA	keep
Abies lasiocarpa	Abies	ABIlas	1986	49.48333333	-114.5	1759	MT	FIA	keep
Abies lasiocarpa	Abies	ABIlas	1987	49.95	-114.3833333	1577	MT	FIA	keep
Abies lasiocarpa	Abies	ABIlas	2000	48.74106253	-113.7475647	1712	MT	FIA	keep
Abies lasiocarpa	Abies	ABIlas	1986	50.08333333	-114.4166667	1793	MT	FIA	keep
Abies lasiocarpa	Abies	ABIlas	1986	49.86666667	-114.5833333	1775	MT	FIA	keep
Abies lasiocarpa	Abies	ABIlas	1994	49.16739705	-113.8876521	1700	MT	FIA	keep
Abies lasiocarpa	Abies	ABIlas	1989	47.78	-112.91	1646	MT	FIA	keep
Abies lasiocarpa	Abies	ABIlas	1972	44.8	-111.95	2452	MT	FIA	keep
Abies lasiocarpa	Abies	ABIlas	1988	46.14	-114.44	1668	MT	FIA	keep
Abies lasiocarpa	Abies	ABIlas	2000	48.62235627	-114.0738232	1132	MT	FIA	keep
Abies lasiocarpa	Abies	ABIlas	1987	49.95	-114.4166667	1508	MT	FIA	keep
Abies lasiocarpa	Abies	ABIlas	1985	47.83	-115.39	1820	MT	FIA	keep
Abies lasiocarpa	Abies	ABIlas	2000	48.50946994	-113.991664	973	MT	FIA	keep
Abies lasiocarpa	Abies	ABIlas	1994	49.07130729	-113.7954256	1540	MT	FIA	keep
Abies lasiocarpa	Abies	ABIlas	1987	47.07	-112.37	1739	MT	FIA	keep
Abies lasiocarpa	Abies	ABIlas	1987	48.85	-113.54	1763	MT	FIA	keep
Abies lasiocarpa	Abies	ABIlas	1987	50.03333333	-114.1	1597	MT	FIA	keep
Abies lasiocarpa	Abies	ABIlas	1999	48.8447312	-113.5839743	1859	MT	FIA	keep
Abies lasiocarpa	Abies	ABIlas	1991	48.71	-115.7	1408	MT	FIA	keep
Abies lasiocarpa	Abies	ABIlas	1987	46.17	-114.66	2111	MT	FIA	keep
Abies lasiocarpa	Abies	ABIlas	1990	48.88	-115.79	1061	MT	FIA	keep
Abies lasiocarpa	Abies	ABIlas	1988	46.36	-114.63	1784	MT	FIA	keep
Abies lasiocarpa	Abies	ABIlas	1994	49.06959271	-113.7935015	1540	MT	FIA	keep
Abies lasiocarpa	Abies	ABIlas	2000	48.90913458	-113.6091312	1850	MT	FIA	keep
Abies lasiocarpa	Abies	ABIlas	1999	49.00146582	-113.9502112	1580	MT	FIA	keep
Abies lasiocarpa	Abies	ABIlas	1999	48.70871633	-113.655503	2115	MT	FIA	keep
Abies lasiocarpa	Abies	ABIlas	1989	48.72	-115.77	1502	MT	FIA	keep
Abies lasiocarpa	Abies	ABIlas	1991	48.48	-114.33	1362	MT	FIA	keep
Abies lasiocarpa	Abies	ABIlas	1992	46.39	-113.14	1924	MT	FIA	keep
Abies lasiocarpa	Abies	ABIlas	1994	49.02716373	-113.7954547	2260	MT	FIA	keep
Abies lasiocarpa	Abies	ABIlas	1994	49.1334079	-113.8991017	1620	MT	FIA	keep
Abies lasiocarpa	Abies	ABIlas	1990	48.77	-115.8	1549	MT	FIA	keep
Abies lasiocarpa	Abies	ABIlas	1987	49.63333333	-114.6833333	1401	MT	FIA	keep
Abies lasiocarpa	Abies	ABIlas	1999	48.80121004	-113.6367786	1491	MT	FIA	keep
Abies lasiocarpa	Abies	ABIlas	1986	48.67	-114.18	1042	MT	FIA	keep
Abies lasiocarpa	Abies	ABIlas	2000	48.47014746	-113.4528929	1778	MT	FIA	keep
Abies lasiocarpa	Abies	ABIlas	1987	48.75	-113.5	1944	MT	FIA	keep
Abies lasiocarpa	Abies	ABIlas	1990	48.7	-115.39	1744	MT	FIA	keep
Abies lasiocarpa	Abies	ABIlas	1987	48.39	-113.31	1753	MT	FIA	keep
Abies lasiocarpa	Abies	ABIlas	1988	46.32	-114.64	1967	MT	FIA	keep
Abies lasiocarpa	Abies	ABIlas	1987	49.73333333	-114.4833333	1871	MT	FIA	keep
Abies lasiocarpa	Abies	ABIlas	1999	48.8297086	-113.5846332	1675	MT	FIA	keep
Abies lasiocarpa	Abies	ABIlas	2001	48.56847502	-114.0170106	1184	MT	FIA	keep
Abies lasiocarpa	Abies	ABIlas	1996	47	-116	1647	MT	MBP	keep
Abies lasiocarpa	Abies	ABIlas	1994	49.06287385	-114.0256674	1700	MT	FIA	keep
Abies lasiocarpa	Abies	ABIlas	1990	45.83	-112.76	2159	MT	FIA	keep
Abies lasiocarpa	Abies	ABIlas	1989	46.44	-114.73	2120	MT	FIA	keep
Abies lasiocarpa	Abies	ABIlas	1999	48.4832051	-113.3904003	1692	MT	FIA	keep
Abies lasiocarpa	Abies	ABIlas	1995	49.1056638	-114.0960762	1850	MT	FIA	keep
Abies lasiocarpa	Abies	ABIlas	1972	46.15	-113.67	2186	MT	FIA	keep
Abies lasiocarpa	Abies	ABIlas	1995	49.11585809	-114.1476022	2080	MT	FIA	keep
Abies lasiocarpa	Abies	ABIlas	1994	49.15794627	-114.1244643	2250	MT	FIA	keep
Abies lasiocarpa	Abies	ABIlas	1986	49.43333333	-114.3833333	1583	MT	FIA	keep
Abies lasiocarpa	Abies	ABIlas	1979	49.51666667	-114.5	1607	MT	FIA	keep
Abies lasiocarpa	Abies	ABIlas	1986	48.19	-115.65	1376	MT	FIA	keep
Abies lasiocarpa	Abies	ABIlas	2000	48.70577063	-113.8040284	1069	MT	FIA	keep
Abies lasiocarpa	Abies	ABIlas	1995	49.12736787	-114.1413752	2020	MT	FIA	keep
Abies lasiocarpa	Abies	ABIlas	1989	46.09	-114.26	1517	MT	FIA	keep
Abies lasiocarpa	Abies	ABIlas	2001	48.29270476	-113.5814247	1666	MT	FIA	keep
Abies lasiocarpa	Abies	ABIlas	1986	48.64	-113.91	1201	MT	FIA	keep
Abies lasiocarpa	Abies	ABIlas	1986	48.74	-114.12	1202	MT	FIA	keep
Abies lasiocarpa	Abies	ABIlas	1994	49.16967327	-114.0737027	1990	MT	FIA	keep
Abies lasiocarpa	Abies	ABIlas	1972	45.99	-110.42	2075	MT	FIA	keep
Abies lasiocarpa	Abies	ABIlas	2000	48.7720416	-113.7805356	1940	MT	FIA	keep
Abies lasiocarpa	Abies	ABIlas	2000	48.50299053	-113.9896168	974	MT	FIA	keep
Abies lasiocarpa	Abies	ABIlas	1973	45.54	-110.41	2332	MT	FIA	keep
Abies lasiocarpa	Abies	ABIlas	1988	49.6	-114.5	1524	MT	FIA	keep
Abies lasiocarpa	Abies	ABIlas	1980	49.23333333	-114.3166667	2317	MT	FIA	keep
Abies lasiocarpa	Abies	ABIlas	1987	49.75	-114.45	1785	MT	FIA	keep
Abies lasiocarpa	Abies	ABIlas	1972	45.31	-111.4	2474	MT	FIA	keep
Abies lasiocarpa	Abies	ABIlas	1991	46.48	-110.7	2221	MT	FIA	keep
Abies lasiocarpa	Abies	ABIlas	1987	46.5	-115.58	1520	MT	FIA	keep
Abies lasiocarpa	Abies	ABIlas	1972	45.39	-112.88	2515	MT	FIA	keep
Abies lasiocarpa	Abies	ABIlas	2002	48.64441238	-113.9032901	1318	MT	FIA	keep
Abies lasiocarpa	Abies	ABIlas	1972	45.15	-113.54	2460	MT	FIA	keep
Abies lasiocarpa	Abies	ABIlas	1986	49.93333333	-114.4833333	1811	MT	FIA	keep
Abies lasiocarpa	Abies	ABIlas	1987	48.66	-113.64	1439	MT	FIA	keep
Abies lasiocarpa	Abies	ABIlas	1999	48.60850489	-113.3778587	1619	MT	FIA	keep
Abies lasiocarpa	Abies	ABIlas	2000	48.78220597	-113.7503139	1864	MT	FIA	keep
Abies lasiocarpa	Abies	ABIlas	1987	48.8	-113.61	1466	MT	FIA	keep
Abies lasiocarpa	Abies	ABIlas	2000	48.48634906	-113.3958403	1921	MT	FIA	keep
Abies lasiocarpa	Abies	ABIlas	1988	46.14	-114.47	1792	MT	FIA	keep
Abies lasiocarpa	Abies	ABIlas	1995	49.05117115	-113.7906206	1730	MT	FIA	keep
Abies lasiocarpa	Abies	ABIlas	1988	47.02	-112.62	1787	MT	FIA	keep
Abies lasiocarpa	Abies	ABIlas	1994	49.14083392	-114.1364736	1820	MT	FIA	keep
Abies lasiocarpa	Abies	ABIlas	1990	46.11	-113.43	1888	MT	FIA	keep
Abies lasiocarpa	Abies	ABIlas	1980	49.76666667	-114.6166667	1814	MT	FIA	keep
Abies lasiocarpa	Abies	ABIlas	1994	49.08411373	-114.123454	2120	MT	FIA	keep
Abies lasiocarpa	Abies	ABIlas	1995	49.11913428	-114.1267259	1740	MT	FIA	keep
Abies lasiocarpa	Abies	ABIlas	1991	48.56	-114.56	1029	MT	FIA	keep
Abies lasiocarpa	Abies	ABIlas	1999	48.93151758	-113.7139734	1426	MT	FIA	keep
Abies lasiocarpa	Abies	ABIlas	1987	48.45	-113.73	1431	MT	FIA	keep
Abies lasiocarpa	Abies	ABIlas	1972	45.03	-109.9	2471	MT	FIA	keep
Abies lasiocarpa	Abies	ABIlas	1995	49.07540879	-113.8101647	1460	MT	FIA	keep
Abies lasiocarpa	Abies	ABIlas	1995	49.0276207	-113.9419254	1790	MT	FIA	keep
Abies lasiocarpa	Abies	ABIlas	1999	48.93232912	-113.7260896	1482	MT	FIA	keep
Abies lasiocarpa	Abies	ABIlas	2000	48.76399771	-113.7779276	1825	MT	FIA	keep
Abies lasiocarpa	Abies	ABIlas	1995	49.056119	-114.0493015	1940	MT	FIA	keep
Abies lasiocarpa	Abies	ABIlas	1979	49.96666667	-114.4833333	1688	MT	FIA	keep
Abies lasiocarpa	Abies	ABIlas	1994	49.05554151	-113.9234451	1400	MT	FIA	keep
Abies lasiocarpa	Abies	ABIlas	1986	49.56666667	-114.5166667	1739	MT	FIA	keep
Abies lasiocarpa	Abies	ABIlas	2002	48.55041928	-113.9833866	991	MT	FIA	keep
Abies lasiocarpa	Abies	ABIlas	1986	48.18	-115.67	1577	MT	FIA	keep
Abies lasiocarpa	Abies	ABIlas	1999	48.89690784	-113.912401	1361	MT	FIA	keep
Abies lasiocarpa	Abies	ABIlas	1992	45.5	-111.97	2939	MT	FIA	keep
Abies lasiocarpa	Abies	ABIlas	1989	46.43	-114.72	2198	MT	FIA	keep
Abies lasiocarpa	Abies	ABIlas	1991	48.46	-114.32	1293	MT	FIA	keep
Abies lasiocarpa	Abies	ABIlas	2001	48.2763904	-113.5974513	1204	MT	FIA	keep
Abies lasiocarpa	Abies	ABIlas	1986	48.82	-114.14	1354	MT	FIA	keep
Abies lasiocarpa	Abies	ABIlas	1994	49.0597773	-114.0640645	2000	MT	FIA	keep
Abies lasiocarpa	Abies	ABIlas	1995	49.17114184	-113.9072484	1570	MT	FIA	keep
Abies lasiocarpa	Abies	ABIlas	1987	49.66666667	-114.5833333	1504	MT	FIA	keep
Abies lasiocarpa	Abies	ABIlas	1973	46.59	-112.29	2000	MT	FIA	keep
Abies lasiocarpa	Abies	ABIlas	1984	48	-115.62	1908	MT	FIA	keep
Abies lasiocarpa	Abies	ABIlas	1995	49.13600037	-114.0300126	1560	MT	FIA	keep
Abies lasiocarpa	Abies	ABIlas	2000	48.52225566	-113.3007737	1746	MT	FIA	keep
Abies lasiocarpa	Abies	ABIlas	2000	48.91684327	-113.6368773	2172	MT	FIA	keep
Abies lasiocarpa	Abies	ABIlas	1992	48.7	-115.78	1788	MT	FIA	keep
Abies lasiocarpa	Abies	ABIlas	1986	48.86	-114.18	1277	MT	FIA	keep
Abies lasiocarpa	Abies	ABIlas	1973	45.54	-110.43	2709	MT	FIA	keep
Abies lasiocarpa	Abies	ABIlas	1999	49.05219142	-114.023399	1640	MT	FIA	keep
Abies lasiocarpa	Abies	ABIlas	1999	49.0064812	-114.018368	1900	MT	FIA	keep
Abies lasiocarpa	Abies	ABIlas	1994	49.07286898	-113.7837848	1620	MT	FIA	keep
Abies lasiocarpa	Abies	ABIlas	1992	46.49	-113.13	1757	MT	FIA	keep
Abies lasiocarpa	Abies	ABIlas	1991	46.44	-113.53	1834	MT	FIA	keep
Abies lasiocarpa	Abies	ABIlas	1986	49.96666667	-114.3833333	1654	MT	FIA	keep
Abies lasiocarpa	Abies	ABIlas	2001	48.90765938	-114.3687665	1200	MT	FIA	keep
Abies lasiocarpa	Abies	ABIlas	1990	48.97	-115.42	1946	MT	FIA	keep
Abies lasiocarpa	Abies	ABIlas	1973	44.9	-111.36	2067	MT	FIA	keep
Abies lasiocarpa	Abies	ABIlas	1995	49.06483125	-114.090963	2150	MT	FIA	keep
Abies lasiocarpa	Abies	ABIlas	2001	48.31306945	-113.5993001	1199	MT	FIA	keep
Abies lasiocarpa	Abies	ABIlas	1999	49.0011462	-113.9440913	1600	MT	FIA	keep
Abies lasiocarpa	Abies	ABIlas	1972	45.6	-112.06	2536	MT	FIA	keep
Abies lasiocarpa	Abies	ABIlas	1980	49.28333333	-114.3833333	1494	MT	FIA	keep
Abies lasiocarpa	Abies	ABIlas	1972	45.03	-109.88	2452	MT	FIA	keep
Abies lasiocarpa	Abies	ABIlas	1991	48.8	-115.78	1474	MT	FIA	keep
Abies lasiocarpa	Abies	ABIlas	1994	49.14888891	-114.1451502	1960	MT	FIA	keep
Abies lasiocarpa	Abies	ABIlas	2000	48.79153873	-113.7187678	1627	MT	FIA	keep
Abies lasiocarpa	Abies	ABIlas	1990	46.83	-111.67	2025	MT	FIA	keep
Abies lasiocarpa	Abies	ABIlas	1986	48.3	-113.34	1937	MT	FIA	keep
Abies lasiocarpa	Abies	ABIlas	1986	48.61	-113.84	1356	MT	FIA	keep
Abies lasiocarpa	Abies	ABIlas	1995	49.08482778	-114.1253355	2180	MT	FIA	keep
Abies lasiocarpa	Abies	ABIlas	1995	49.04462649	-113.784519	1700	MT	FIA	keep
Abies lasiocarpa	Abies	ABIlas	1988	47.14	-112.48	1886	MT	FIA	keep
Abies lasiocarpa	Abies	ABIlas	1995	49.1992307	-113.9617985	1680	MT	FIA	keep
Abies lasiocarpa	Abies	ABIlas	1979	49.35	-114.3166667	1503	MT	FIA	keep
Abies lasiocarpa	Abies	ABIlas	1994	49.05783655	-114.0579209	1950	MT	FIA	keep
Abies lasiocarpa	Abies	ABIlas	1995	49.03113634	-113.937741	1770	MT	FIA	keep
Abies lasiocarpa	Abies	ABIlas	1984	48.11	-115.65	1724	MT	FIA	keep
Abies lasiocarpa	Abies	ABIlas	2001	48.44600717	-113.8023199	1019	MT	FIA	keep
Abies lasiocarpa	Abies	ABIlas	1994	49.05727636	-113.9282173	1480	MT	FIA	keep
Abies lasiocarpa	Abies	ABIlas	1987	48.68	-113.56	1364	MT	FIA	keep
Abies lasiocarpa	Abies	ABIlas	2002	48.63254892	-113.86891	962	MT	FIA	keep
Abies lasiocarpa	Abies	ABIlas	1986	48.82	-113.96	2189	MT	FIA	keep
Abies lasiocarpa	Abies	ABIlas	1972	44.93	-111.36	2238	MT	FIA	keep
Abies lasiocarpa	Abies	ABIlas	2001	48.60557001	-114.026249	1209	MT	FIA	keep
Abies lasiocarpa	Abies	ABIlas	1994	49.16081087	-113.884844	1720	MT	FIA	keep
Abies lasiocarpa	Abies	ABIlas	1989	46.14	-114.73	1829	MT	FIA	keep
Abies lasiocarpa	Abies	ABIlas	1992	47.36	-113.78	1836	MT	FIA	keep
Abies lasiocarpa	Abies	ABIlas	1986	49.78333333	-114.5833333	1681	MT	FIA	keep
Abies lasiocarpa	Abies	ABIlas	1994	49.16462305	-113.9890587	1850	MT	FIA	keep
Abies lasiocarpa	Abies	ABIlas	1991	48.77	-115.8	1549	MT	FIA	keep
Abies lasiocarpa	Abies	ABIlas	1979	49.96666667	-114.3833333	1654	MT	FIA	keep
Abies lasiocarpa	Abies	ABIlas	1972	46.05	-113.4	2668	MT	FIA	keep
Abies lasiocarpa	Abies	ABIlas	1989	45.66	-114.92	2152	MT	FIA	keep
Abies lasiocarpa	Abies	ABIlas	2000	48.6853117	-113.5743567	1518	MT	FIA	keep
Abies lasiocarpa	Abies	ABIlas	1995	49.15752222	-114.1518332	1990	MT	FIA	keep
Abies lasiocarpa	Abies	ABIlas	1987	49.56666667	-114.4833333	1653	MT	FIA	keep
Abies lasiocarpa	Abies	ABIlas	1991	47.02	-112.8	1726	MT	FIA	keep
Abies lasiocarpa	Abies	ABIlas	1994	49.087673	-114.1260898	2150	MT	FIA	keep
Abies lasiocarpa	Abies	ABIlas	1999	48.92150784	-113.9020354	1339	MT	FIA	keep
Abies lasiocarpa	Abies	ABIlas	1992	46.34	-111.7	2045	MT	FIA	keep
Abies lasiocarpa	Abies	ABIlas	1994	49.13777656	-114.140051	1850	MT	FIA	keep
Abies lasiocarpa	Abies	ABIlas	1999	48.66673025	-113.5960537	1412	MT	FIA	keep
Abies lasiocarpa	Abies	ABIlas	1987	48.44	-113.71	1560	MT	FIA	keep
Abies lasiocarpa	Abies	ABIlas	1973	45.39	-112.94	2546	MT	FIA	keep
Abies lasiocarpa	Abies	ABIlas	1991	46.36	-112.38	2102	MT	FIA	keep
Abies lasiocarpa	Abies	ABIlas	1987	49.81666667	-114.4833333	1666	MT	FIA	keep
Abies lasiocarpa	Abies	ABIlas	2001	48.83123047	-114.1901981	1235	MT	FIA	keep
Abies lasiocarpa	Abies	ABIlas	1980	49.91666667	-114.5666667	1935	MT	FIA	keep
Abies lasiocarpa	Abies	ABIlas	2000	48.91024463	-113.6295549	2055	MT	FIA	keep
Abies lasiocarpa	Abies	ABIlas	1990	48.78	-115.8	1469	MT	FIA	keep
Abies lasiocarpa	Abies	ABIlas	1986	49.91666667	-114.4833333	1667	MT	FIA	keep
Abies lasiocarpa	Abies	ABIlas	1994	49.07280296	-114.0240178	1730	MT	FIA	keep
Abies lasiocarpa	Abies	ABIlas	2000	48.48780959	-113.4507943	2009	MT	FIA	keep
Abies lasiocarpa	Abies	ABIlas	1993	47.93	-112.79	1991	MT	FIA	keep
Abies lasiocarpa	Abies	ABIlas	1989	48.1	-115.77	715	MT	FIA	keep
Abies lasiocarpa	Abies	ABIlas	1989	46.14	-114.69	1924	MT	FIA	keep
Abies lasiocarpa	Abies	ABIlas	1994	49.01510937	-114.0210011	2050	MT	FIA	keep
Abies lasiocarpa	Abies	ABIlas	1987	46.11	-114.49	1936	MT	FIA	keep
Abies lasiocarpa	Abies	ABIlas	1987	48.85	-113.62	1873	MT	FIA	keep
Abies lasiocarpa	Abies	ABIlas	1995	49.05022553	-113.7400412	1600	MT	FIA	keep
Abies lasiocarpa	Abies	ABIlas	1999	48.69624	-113.82851	1511	MT	FIA	keep
Abies lasiocarpa	Abies	ABIlas	1991	48.51	-114.57	967	MT	FIA	keep
Abies lasiocarpa	Abies	ABIlas	1995	49.0414543	-113.7480649	1760	MT	FIA	keep
Abies lasiocarpa	Abies	ABIlas	1980	49.9	-114.5666667	1629	MT	FIA	keep
Abies lasiocarpa	Abies	ABIlas	2000	48.57659539	-113.8596923	1540	MT	FIA	keep
Abies lasiocarpa	Abies	ABIlas	2000	48.92038612	-113.5897837	1863	MT	FIA	keep
Abies lasiocarpa	Abies	ABIlas	2000	48.61464039	-114.0560042	1155	MT	FIA	keep
Abies lasiocarpa	Abies	ABIlas	1986	49.53333333	-114.5	1769	MT	FIA	keep
Abies lasiocarpa	Abies	ABIlas	1995	49.11866604	-113.9172188	2060	MT	FIA	keep
Abies lasiocarpa	Abies	ABIlas	1973	44.8	-111.97	2500	MT	FIA	keep
Abies lasiocarpa	Abies	ABIlas	1994	49.14986352	-114.1392619	1840	MT	FIA	keep
Abies lasiocarpa	Abies	ABIlas	1995	49.08856988	-114.0080386	2170	MT	FIA	keep
Abies lasiocarpa	Abies	ABIlas	1994	49.02202213	-114.0178829	2150	MT	FIA	keep
Abies lasiocarpa	Abies	ABIlas	1988	48.66	-114.29	1271	MT	FIA	keep
Abies lasiocarpa	Abies	ABIlas	1994	49.06266755	-114.0346971	1810	MT	FIA	keep
Abies lasiocarpa	Abies	ABIlas	2000	48.48497918	-113.3942193	1811	MT	FIA	keep
Abies lasiocarpa	Abies	ABIlas	1971	46.05	-113.28	2786	MT	FIA	keep
Abies lasiocarpa	Abies	ABIlas	1995	49.00459232	-113.766077	1630	MT	FIA	keep
Abies lasiocarpa	Abies	ABIlas	1972	45.98	-111	2016	MT	FIA	keep
Abies lasiocarpa	Abies	ABIlas	1999	48.48014733	-113.4050077	1653	MT	FIA	keep
Abies lasiocarpa	Abies	ABIlas	1995	49.02042916	-113.8561423	1520	MT	FIA	keep
Abies lasiocarpa	Abies	ABIlas	1984	48.44	-113.41	2140	MT	FIA	keep
Abies lasiocarpa	Abies	ABIlas	1994	49.17961796	-114.0748302	2250	MT	FIA	keep
Abies lasiocarpa	Abies	ABIlas	1995	49.16727364	-113.9364131	1670	MT	FIA	keep
Abies lasiocarpa	Abies	ABIlas	1987	48.44	-113.67	1241	MT	FIA	keep
Abies lasiocarpa	Abies	ABIlas	1986	49.83333333	-114.5666667	1673	MT	FIA	keep
Abies lasiocarpa	Abies	ABIlas	1999	48.32175653	-113.3595975	1619	MT	FIA	keep
Abies lasiocarpa	Abies	ABIlas	1991	46.44	-113.51	1768	MT	FIA	keep
Abies lasiocarpa	Abies	ABIlas	1988	46.63	-114.6	1776	MT	FIA	keep
Abies lasiocarpa	Abies	ABIlas	1972	45.29	-111.15	2317	MT	FIA	keep
Abies lasiocarpa	Abies	ABIlas	1987	48.47	-113.28	1732	MT	FIA	keep
Abies lasiocarpa	Abies	ABIlas	1999	48.93134825	-113.6571824	2035	MT	FIA	keep
Abies lasiocarpa	Abies	ABIlas	2000	48.48236123	-113.3061272	2052	MT	FIA	keep
Abies lasiocarpa	Abies	ABIlas	1989	45.65	-114.92	2152	MT	FIA	keep
Abies lasiocarpa	Abies	ABIlas	1999	49.05664022	-114.0082441	1670	MT	FIA	keep
Abies lasiocarpa	Abies	ABIlas	1986	48.98	-114.15	1346	MT	FIA	keep
Abies lasiocarpa	Abies	ABIlas	1987	50.11666667	-114.4166667	1779	MT	FIA	keep
Abies lasiocarpa	Abies	ABIlas	1994	49.07176679	-114.0280755	1710	MT	FIA	keep
Abies lasiocarpa	Abies	ABIlas	2000	48.91802893	-113.636571	2140	MT	FIA	keep
Abies lasiocarpa	Abies	ABIlas	1986	48.81	-113.95	2036	MT	FIA	keep
Abies lasiocarpa	Abies	ABIlas	2002	48.22810862	-113.5669004	1210	MT	FIA	keep
Abies lasiocarpa	Abies	ABIlas	1995	49.06274665	-114.0212999	1710	MT	FIA	keep
Abies lasiocarpa	Abies	ABIlas	1990	48.77	-115.85	1826	MT	FIA	keep
Abies lasiocarpa	Abies	ABIlas	1980	50.03333333	-114.5166667	2182	MT	FIA	keep
Abies lasiocarpa	Abies	ABIlas	1986	49.41666667	-114.3	1454	MT	FIA	keep
Abies lasiocarpa	Abies	ABIlas	1995	49.14917698	-114.1451239	1900	MT	FIA	keep
Abies lasiocarpa	Abies	ABIlas	1999	49.00162411	-113.988675	1570	MT	FIA	keep
Abies lasiocarpa	Abies	ABIlas	1999	48.70222719	-113.4548547	1455	MT	FIA	keep
Abies lasiocarpa	Abies	ABIlas	1999	49.0556188	-114.0072861	1710	MT	FIA	keep
Abies lasiocarpa	Abies	ABIlas	1972	45.77	-112.49	2737	MT	FIA	keep
Abies lasiocarpa	Abies	ABIlas	2000	48.57621843	-113.8268846	1319	MT	FIA	keep
Abies lasiocarpa	Abies	ABIlas	1988	46.13	-114.42	1895	MT	FIA	keep
Abies lasiocarpa	Abies	ABIlas	1995	49.08244191	-114.1214657	2020	MT	FIA	keep
Abies lasiocarpa	Abies	ABIlas	1986	49.35	-114.1333333	1553	MT	FIA	keep
Abies lasiocarpa	Abies	ABIlas	1995	49.1336873	-114.0257019	1500	MT	FIA	keep
Abies lasiocarpa	Abies	ABIlas	1986	48.96	-114.33	1315	MT	FIA	keep
Abies lasiocarpa	Abies	ABIlas	1999	48.96155813	-113.887976	1306	MT	FIA	keep
Abies lasiocarpa	Abies	ABIlas	1980	49.88333333	-114.5666667	1871	MT	FIA	keep
Abies lasiocarpa	Abies	ABIlas	2000	48.68006153	-113.6093343	1580	MT	FIA	keep
Abies lasiocarpa	Abies	ABIlas	2001	48.69320102	-114.1799943	1086	MT	FIA	keep
Abies lasiocarpa	Abies	ABIlas	1994	49.01874909	-114.0397591	1710	MT	FIA	keep
Abies lasiocarpa	Abies	ABIlas	1992	48.94	-115.77	1409	MT	FIA	keep
Abies lasiocarpa	Abies	ABIlas	1987	47.05	-112.6	1742	MT	FIA	keep
Abies lasiocarpa	Abies	ABIlas	1972	46.12	-113.69	2053	MT	FIA	keep
Abies lasiocarpa	Abies	ABIlas	1989	46.06	-114.27	1672	MT	FIA	keep
Abies lasiocarpa	Abies	ABIlas	1990	48.66	-115.73	1325	MT	FIA	keep
Abies lasiocarpa	Abies	ABIlas	1988	48.54	-114.43	1470	MT	FIA	keep
Abies lasiocarpa	Abies	ABIlas	1995	44.3907	-121.863	1489	CA	MBP	drop
Abies lasiocarpa	Abies	ABIlas	2010	42.008999	-123.399424	1649	CA	GBIF	drop
Abies lasiocarpa	Abies	ABIlas	2000	41.3078125	-122.9528125	2039	CA	GBIF	drop
Abies lasiocarpa	Abies	ABIlas	1995	41.2799988	-122.9599991	2050	CA	GBIF	drop
Abies lasiocarpa	Abies	ABIlas	1995	41.2999992	-122.9599991	2280	CA	GBIF	drop
Abies lasiocarpa	Abies	ABIlas	1984	41.2869	-122.943019	2215	CA	GBIF	drop
Abies lasiocarpa	Abies	ABIlas	1982	41.20804	-122.492237	1728	CA	GBIF	drop
Abies magnifica	Abies	ABImag	1995	42.9724	-122.298	1518	CA	MBP	drop
Abies magnifica	Abies	ABImag	1991	43.4151	-122.321	1248	CA	MBP	drop
Abies magnifica	Abies	ABImag	1978	41.011122	-122.835388	1743	CA	GBIF	drop
Abies magnifica	Abies	ABImag	1994	40.75	-121.7699966	1575	CA	GBIF	drop
Abies magnifica	Abies	ABImag	1995	41.2999992	-122.9599991	2280	CA	GBIF	drop
Abies magnifica	Abies	ABImag	2005	41.91788	-123.53783	1574	CA	GBIF	drop
Abies magnifica	Abies	ABImag	1982	41.20804	-122.492237	1728	CA	GBIF	drop
Abies magnifica	Abies	ABImag	1984	41.2869	-122.943019	2215	CA	GBIF	drop
Abies magnifica	Abies	ABImag	1988	41.5079	-123.408	1536	CA	GBIF	drop
Abies magnifica	Abies	ABImag	1992	41.4000015	-122.9199982	1306	CA	GBIF	drop
Abies magnifica	Abies	ABImag	1995	41.2999992	-122.9300003	1937	CA	GBIF	drop
Abies magnifica	Abies	ABImag	2000	41.287	-122.9489	2168	CA	GBIF	drop
Abies magnifica	Abies	ABImag	1997	40.1300011	-123.0699997	1717	CA	GBIF	drop
Abies magnifica	Abies	ABImag	2002	40.901057	-122.755737	963	CA	GBIF	drop
Abies magnifica	Abies	ABImag	1994	40.6399994	-121.6500015	2059	CA	GBIF	drop
Abies magnifica	Abies	ABImag	1997	39.9900017	-122.9400024	2095	CA	GBIF	drop
Abies magnifica	Abies	ABImag	1992	41.1100006	-122.4599991	1731	CA	GBIF	drop
Abies magnifica	Abies	ABImag	1992	41.3300018	-123.0100021	1496	CA	GBIF	drop
Abies magnifica	Abies	ABImag	1992	41.2299995	-122.5699997	1882	CA	GBIF	drop
Abies magnifica	Abies	ABImag	1992	41.2700005	-122.6699982	1639	CA	GBIF	drop
Abies magnifica	Abies	ABImag	1992	40.5999985	-123.4800034	854	CA	GBIF	drop
Abies magnifica	Abies	ABImag	1995	41.3100014	-122.9300003	2055	CA	GBIF	drop
Abies magnifica	Abies	ABImag	1992	41.9599991	-122.9499969	2070	CA	GBIF	drop
Abies magnifica	Abies	ABImag	1992	40.7900009	-121.8499985	1445	CA	GBIF	drop
Abies magnifica	Abies	ABImag	1992	41.2099991	-122.5899963	1847	CA	GBIF	drop
Abies magnifica	Abies	ABImag	1995	41.2799988	-122.9599991	2050	CA	GBIF	drop
Abies magnifica	Abies	ABImag	1995	41.2200012	-122.9899979	1595	CA	GBIF	drop
Abies magnifica	Abies	ABImag	1999	37.8519076	-119.6097173	2567	NV	calFlora	keep
Abies magnifica	Abies	ABImag	1992	39.5200005	-120.5999985	1727	NV	calFlora	keep
Abies magnifica	Abies	ABImag	1992	37.8086586	-119.7715988	1803	NV	calFlora	keep
Abies magnifica	Abies	ABImag	1989	39.30514	-120.27326	2214	NV	calFlora	keep
Abies magnifica	Abies	ABImag	1998	37.6507018	-119.0600678	2803	NV	calFlora	keep
Abies magnifica	Abies	ABImag	2009	38.69195	-119.987539	2601	NV	calFlora	keep
Abies magnifica	Abies	ABImag	1998	37.844185	-119.6331934	2548	NV	calFlora	keep
Abies magnifica	Abies	ABImag	1994	40.0999985	-121.3899994	1966	NV	calFlora	keep
Abies magnifica	Abies	ABImag	2008	38.91075	-120.032472	2096	NV	calFlora	keep
Abies magnifica	Abies	ABImag	1989	37.856041	-119.6710968	2349	NV	calFlora	keep
Abies magnifica	Abies	ABImag	2000	36.3262289	-118.5871381	2758	NV	calFlora	keep
Abies magnifica	Abies	ABImag	2000	39.3043	-120.33	2182	NV	calFlora	keep
Abies magnifica	Abies	ABImag	2008	38.863957	-120.055507	2072	NV	calFlora	keep
Abies magnifica	Abies	ABImag	1998	37.7633405	-119.7725419	2156	NV	calFlora	keep
Abies magnifica	Abies	ABImag	1992	39.5200005	-120.4800034	2212	NV	calFlora	keep
Abies magnifica	Abies	ABImag	1998	37.8331061	-119.5862638	2231	NV	calFlora	keep
Abies magnifica	Abies	ABImag	1992	39.4700012	-120.4000015	2235	NV	calFlora	keep
Abies magnifica	Abies	ABImag	1993	37.8035393	-119.6010666	2270	NV	calFlora	keep
Abies magnifica	Abies	ABImag	1991	37.5988808	-119.4806671	2954	NV	calFlora	keep
Abies magnifica	Abies	ABImag	1983	39.25	-120.35	1822	NV	calFlora	keep
Abies magnifica	Abies	ABImag	2008	38.853153	-120.055517	2196	NV	calFlora	keep
Abies magnifica	Abies	ABImag	2008	38.85673	-120.055475	2155	NV	calFlora	keep
Abies magnifica	Abies	ABImag	1979	39.76019	-120.70274	1713	NV	calFlora	keep
Abies magnifica	Abies	ABImag	1989	39.17533	-120.13637	1922	NV	calFlora	keep
Abies magnifica	Abies	ABImag	1989	37.7546387	-119.769577	2090	NV	calFlora	keep
Abies magnifica	Abies	ABImag	1993	37.7799301	-119.4412994	2936	NV	calFlora	keep
Abies magnifica	Abies	ABImag	1988	39.207383	-120.302696	2459	NV	calFlora	keep
Abies magnifica	Abies	ABImag	2008	38.871146	-120.05554	2100	NV	calFlora	keep
Abies magnifica	Abies	ABImag	1999	37.7600287	-119.7719869	2132	NV	calFlora	keep
Abies magnifica	Abies	ABImag	1998	37.8269284	-119.4963575	2681	NV	calFlora	keep
Abies magnifica	Abies	ABImag	1990	37.9704399	-119.379303	2826	NV	calFlora	keep
Abies magnifica	Abies	ABImag	1998	36.1800003	-118.2600021	2840	NV	calFlora	keep
Abies magnifica	Abies	ABImag	1998	37.665481	-119.6640887	2237	NV	calFlora	keep
Abies magnifica	Abies	ABImag	1994	40.3899994	-121.3899994	1762	NV	calFlora	keep
Abies magnifica	Abies	ABImag	1990	37.8132896	-119.5673294	2503	NV	calFlora	keep
Abies magnifica	Abies	ABImag	1993	37.9653587	-119.6181488	2618	NV	calFlora	keep
Abies magnifica	Abies	ABImag	1991	37.8220482	-119.5790024	2502	NV	calFlora	keep
Abies magnifica	Abies	ABImag	1996	37.614435	-119.0839	2281	NV	calFlora	keep
Abies magnifica	Abies	ABImag	1994	36.25	-118.2799988	2610	NV	calFlora	keep
Abies magnifica	Abies	ABImag	1999	37.8256624	-119.4601889	2643	NV	calFlora	keep
Abies magnifica	Abies	ABImag	1998	38.9399986	-119.9100037	2855	NV	calFlora	keep
Abies magnifica	Abies	ABImag	1989	38.95829	-120.09086	1889	NV	calFlora	keep
Abies magnifica	Abies	ABImag	1999	37.8141203	-119.5519914	2628	NV	calFlora	keep
Abies magnifica	Abies	ABImag	1998	37.8285698	-119.4920389	2720	NV	calFlora	keep
Abies magnifica	Abies	ABImag	2008	38.867559	-120.064771	2264	NV	calFlora	keep
Abies magnifica	Abies	ABImag	1998	37.6659301	-119.6597633	2292	NV	calFlora	keep
Abies magnifica	Abies	ABImag	1990	37.8621407	-119.3871765	2763	NV	calFlora	keep
Abies magnifica	Abies	ABImag	1994	37.6500015	-119.0299988	2702	NV	calFlora	keep
Abies magnifica	Abies	ABImag	1996	36.9499378	-118.600935	2894	NV	calFlora	keep
Abies magnifica	Abies	ABImag	1992	37.6849709	-119.6649475	2230	NV	calFlora	keep
Abies magnifica	Abies	ABImag	2008	38.874739	-120.060042	2210	NV	calFlora	keep
Abies magnifica	Abies	ABImag	2009	38.8913	-120.326385	1755	NV	calFlora	keep
Abies magnifica	Abies	ABImag	1994	37.6500015	-118.9599991	2384	NV	calFlora	keep
Abies magnifica	Abies	ABImag	2008	38.874678	-120.050852	2009	NV	calFlora	keep
Abies magnifica	Abies	ABImag	1998	36.0800018	-118.5800018	2729	NV	calFlora	keep
Abies magnifica	Abies	ABImag	2008	38.91791	-120.03707	2081	NV	calFlora	keep
Abies magnifica	Abies	ABImag	1981	37.8499232	-119.5676663	2465	NV	calFlora	keep
Abies magnifica	Abies	ABImag	1990	37.7937813	-119.6347885	2428	NV	calFlora	keep
Abies magnifica	Abies	ABImag	1992	38.4399986	-120.0699997	2143	NV	calFlora	keep
Abies magnifica	Abies	ABImag	1991	39.236707	-120.538387	1705	NV	calFlora	keep
Abies magnifica	Abies	ABImag	2003	38.68333	-120.06667	2389	NV	calFlora	keep
Abies magnifica	Abies	ABImag	2005	36.0197	-118.254	2812	NV	calFlora	keep
Abies magnifica	Abies	ABImag	2000	36.039938	-118.188858	2246	NV	calFlora	keep
Abies magnifica	Abies	ABImag	1990	37.5784302	-119.5932083	2202	NV	calFlora	keep
Abies magnifica	Abies	ABImag	1990	37.6441383	-119.4708405	2466	NV	calFlora	keep
Abies magnifica	Abies	ABImag	1990	39.13269	-120.16548	1938	NV	calFlora	keep
Abies magnifica	Abies	ABImag	2000	37.0475871	-118.5781845	2638	NV	calFlora	keep
Abies magnifica	Abies	ABImag	1998	37.6603951	-119.0705608	2502	NV	calFlora	keep
Abies magnifica	Abies	ABImag	1977	39.28801	-120.347671	2162	NV	calFlora	keep
Abies magnifica	Abies	ABImag	2008	35.9238	-118.335	2995	NV	calFlora	keep
Abies magnifica	Abies	ABImag	1988	37.84729	-119.6594162	2452	NV	calFlora	keep
Abies magnifica	Abies	ABImag	1992	38.5200005	-120.1800003	2058	NV	calFlora	keep
Abies magnifica	Abies	ABImag	1992	39.2799988	-120.0400009	2435	NV	calFlora	keep
Abies magnifica	Abies	ABImag	2008	38.860305	-120.055477	2059	NV	calFlora	keep
Abies magnifica	Abies	ABImag	1994	40.0900002	-121.3399963	1834	NV	calFlora	keep
Abies magnifica	Abies	ABImag	1994	40	-121.3399963	1989	NV	calFlora	keep
Abies magnifica	Abies	ABImag	1994	36.2099991	-118.2200012	2589	NV	calFlora	keep
Abies magnifica	Abies	ABImag	1994	40.1399994	-121.4000015	2030	NV	calFlora	keep
Abies magnifica	Abies	ABImag	1989	37.9977188	-119.7787094	2018	NV	calFlora	keep
Abies magnifica	Abies	ABImag	1999	37.7104428	-119.5935272	2374	NV	calFlora	keep
Abies magnifica	Abies	ABImag	1992	38.6016	-119.977	2395	NV	calFlora	keep
Abies magnifica	Abies	ABImag	1990	37.6078796	-119.4809723	2666	NV	calFlora	keep
Abies magnifica	Abies	ABImag	2001	39.3	-120.35	2217	NV	calFlora	keep
Abies magnifica	Abies	ABImag	1990	37.7633781	-119.7812576	2162	NV	calFlora	keep
Abies magnifica	Abies	ABImag	1993	37.7616806	-119.4520493	2623	NV	calFlora	keep
Abies magnifica	Abies	ABImag	1993	37.9473495	-119.6175079	2445	NV	calFlora	keep
Abies magnifica	Abies	ABImag	1990	37.8220482	-119.5790024	2502	NV	calFlora	keep
Abies magnifica	Abies	ABImag	2008	38.853146	-120.050834	2048	NV	calFlora	keep
Abies magnifica	Abies	ABImag	1998	37.8440764	-119.6400527	2548	NV	calFlora	keep
Abies magnifica	Abies	ABImag	1995	40.4399986	-121.1600037	2028	NV	calFlora	keep
Abies magnifica	Abies	ABImag	2008	38.907162	-120.027814	2070	NV	calFlora	keep
Abies magnifica	Abies	ABImag	1998	37.8279541	-119.5951722	2221	NV	calFlora	keep
Abies magnifica	Abies	ABImag	1990	37.8470306	-119.6707687	2502	NV	calFlora	keep
Abies magnifica	Abies	ABImag	1992	38.8899994	-120.4700012	1756	NV	calFlora	keep
Abies magnifica	Abies	ABImag	1994	40.4399986	-121.1999969	2025	NV	calFlora	keep
Abies magnifica	Abies	ABImag	1994	37.7000008	-119.0500031	2551	NV	calFlora	keep
Abies magnifica	Abies	ABImag	2008	38.874621	-120.05559	2100	NV	calFlora	keep
Abies magnifica	Abies	ABImag	2002	39.462836	-120.54388	1966	NV	calFlora	keep
Abies magnifica	Abies	ABImag	1991	37.5455513	-119.4449463	2396	NV	calFlora	keep
Abies magnifica	Abies	ABImag	1989	38.98321	-120.0988	2057	NV	calFlora	keep
Abies magnifica	Abies	ABImag	1998	37.9098033	-119.422182	2378	NV	calFlora	keep
Abies magnifica	Abies	ABImag	1992	40.3899994	-121.1299973	1712	NV	calFlora	keep
Abies magnifica	Abies	ABImag	2008	38.860343	-120.060129	2157	NV	calFlora	keep
Abies magnifica	Abies	ABImag	1986	40.0499	-121.362	1884	NV	calFlora	keep
Abies magnifica	Abies	ABImag	1990	37.9609718	-119.4017563	2685	NV	calFlora	keep
Abies magnifica	Abies	ABImag	1990	37.6947403	-119.631279	2111	NV	calFlora	keep
Abies magnifica	Abies	ABImag	1999	37.8486224	-119.6582602	2452	NV	calFlora	keep
Abies magnifica	Abies	ABImag	1992	39.4700012	-120.3300018	2226	NV	calFlora	keep
Abies magnifica	Abies	ABImag	1992	39.2799988	-120.2900009	2022	NV	calFlora	keep
Abies magnifica	Abies	ABImag	1990	37.8295403	-119.6474228	2639	NV	calFlora	keep
Abies magnifica	Abies	ABImag	2008	38.874682	-120.046277	1980	NV	calFlora	keep
Abies magnifica	Abies	ABImag	1998	37.7563036	-119.7774996	2091	NV	calFlora	keep
Abies magnifica	Abies	ABImag	2008	38.907095	-120.023221	2041	NV	calFlora	keep
Abies magnifica	Abies	ABImag	1994	39.9500008	-121.3399963	1624	NV	calFlora	keep
Abies magnifica	Abies	ABImag	1989	39.960082	-121.168041	2097	NV	calFlora	keep
Abies magnifica	Abies	ABImag	1991	38.0093498	-119.6652679	2509	NV	calFlora	keep
Abies magnifica	Abies	ABImag	2001	37.207271	-118.8138792	2633	NV	calFlora	keep
Abies magnifica	Abies	ABImag	1994	40.0499992	-121.4000015	2103	NV	calFlora	keep
Abies magnifica	Abies	ABImag	2000	36.3262497	-118.6011194	2847	NV	calFlora	keep
Abies magnifica	Abies	ABImag	1990	37.8485603	-119.6026535	2466	NV	calFlora	keep
Abies magnifica	Abies	ABImag	1993	37.6986504	-119.4499664	2767	NV	calFlora	keep
Abies magnifica	Abies	ABImag	2008	38.867552	-120.06019	2222	NV	calFlora	keep
Abies magnifica	Abies	ABImag	1990	37.8488083	-119.5912933	2528	NV	calFlora	keep
Abies magnifica	Abies	ABImag	1994	40.3899994	-121.0800018	1752	NV	calFlora	keep
Abies magnifica	Abies	ABImag	2008	37.84807	-119.67435	2428	NV	calFlora	keep
Abies magnifica	Abies	ABImag	2000	36.3173686	-118.5768554	2473	NV	calFlora	keep
Abies magnifica	Abies	ABImag	1999	37.8063238	-119.461523	2581	NV	calFlora	keep
Abies magnifica	Abies	ABImag	2010	37.747937	-119.584106	1240	NV	calFlora	keep
Abies magnifica	Abies	ABImag	1990	37.69524	-119.6086197	2239	NV	calFlora	keep
Abies magnifica	Abies	ABImag	2006	40.021304	-121.56372	1293	NV	calFlora	keep
Abies magnifica	Abies	ABImag	1993	37.6044388	-119.6394196	1972	NV	calFlora	keep
Abies magnifica	Abies	ABImag	1994	40.4399986	-121.1399994	1900	NV	calFlora	keep
Abies magnifica	Abies	ABImag	1994	36.3100014	-118.3499985	2921	NV	calFlora	keep
Abies magnifica	Abies	ABImag	1992	39.5299988	-120.7300034	1832	NV	calFlora	keep
Abies magnifica	Abies	ABImag	1992	37.7867699	-119.5437088	2306	NV	calFlora	keep
Abies magnifica	Abies	ABImag	2001	37.1898121	-118.7979826	2653	NV	calFlora	keep
Abies magnifica	Abies	ABImag	1992	39.8300018	-121.1699982	1790	NV	calFlora	keep
Abies magnifica	Abies	ABImag	2002	39.894855	-120.785408	1262	NV	calFlora	keep
Abies magnifica	Abies	ABImag	1997	39.9	-120.63333	1974	NV	calFlora	keep
Abies magnifica	Abies	ABImag	1993	37.7556992	-119.7242279	2033	NV	calFlora	keep
Abies magnifica	Abies	ABImag	1994	37.6800003	-118.9899979	2654	NV	calFlora	keep
Abies magnifica	Abies	ABImag	1992	39.1399994	-120.2300034	2175	NV	calFlora	keep
Abies magnifica	Abies	ABImag	1990	37.9090195	-119.7184982	2178	NV	calFlora	keep
Abies magnifica	Abies	ABImag	1992	39.3400002	-120.4100037	2094	NV	calFlora	keep
Abies magnifica	Abies	ABImag	2001	37.1747243	-118.7926352	2683	NV	calFlora	keep
Abies magnifica	Abies	ABImag	1994	37.7299995	-119.0500031	2901	NV	calFlora	keep
Abies magnifica	Abies	ABImag	1990	37.8235207	-119.5108871	2670	NV	calFlora	keep
Abies magnifica	Abies	ABImag	2009	39.147102	-120.860595	842	NV	calFlora	keep
Abies magnifica	Abies	ABImag	1990	37.9614296	-119.3790131	2746	NV	calFlora	keep
Abies magnifica	Abies	ABImag	1989	38.0162582	-119.7566299	2172	NV	calFlora	keep
Abies magnifica	Abies	ABImag	1992	38.0233612	-119.8366165	2241	NV	calFlora	keep
Abies magnifica	Abies	ABImag	1992	39.5900002	-120.5599976	2228	NV	calFlora	keep
Abies magnifica	Abies	ABImag	2000	36.3242691	-118.6002545	2776	NV	calFlora	keep
Abies magnifica	Abies	ABImag	1990	37.8573112	-119.6143188	2519	NV	calFlora	keep
Abies magnifica	Abies	ABImag	1992	40	-121.4100037	1882	NV	calFlora	keep
Abies magnifica	Abies	ABImag	1997	39.2	-120.2	1895	NV	calFlora	keep
Abies magnifica	Abies	ABImag	1994	37.7200012	-119.0299988	2483	NV	calFlora	keep
Abies magnifica	Abies	ABImag	1990	37.6069183	-119.5262375	2759	NV	calFlora	keep
Abies magnifica	Abies	ABImag	1992	37.8917885	-119.6837616	2335	NV	calFlora	keep
Abies magnifica	Abies	ABImag	1994	37.6599998	-118.9899979	2546	NV	calFlora	keep
Abies magnifica	Abies	ABImag	1991	38.7938	-119.965	2363	NV	calFlora	keep
Abies magnifica	Abies	ABImag	1989	37.9005394	-119.6954498	2413	NV	calFlora	keep
Abies magnifica	Abies	ABImag	1976	38.1146	-119.908	2239	NV	calFlora	keep
Abies magnifica	Abies	ABImag	1989	39.04381	-120.14227	1973	NV	calFlora	keep
Abies magnifica	Abies	ABImag	2000	37.0463436	-118.5376667	2955	NV	calFlora	keep
Abies magnifica	Abies	ABImag	1994	40.0400009	-121.3300018	1875	NV	calFlora	keep
Abies magnifica	Abies	ABImag	2001	36.7888276	-118.5786541	1674	NV	calFlora	keep
Abies magnifica	Abies	ABImag	2005	39.047452	-120.381317	2263	NV	calFlora	keep
Abies magnifica	Abies	ABImag	1991	37.8004494	-119.7372284	1935	NV	calFlora	keep
Abies magnifica	Abies	ABImag	1990	37.7865295	-119.5550537	2386	NV	calFlora	keep
Abies magnifica	Abies	ABImag	1998	37.8243525	-119.595046	2220	NV	calFlora	keep
Abies magnifica	Abies	ABImag	2008	38.871144	-120.060163	2171	NV	calFlora	keep
Abies magnifica	Abies	ABImag	1990	39.437187	-120.195579	1851	NV	calFlora	keep
Abies magnifica	Abies	ABImag	2008	38.860343	-120.046316	2028	NV	calFlora	keep
Abies magnifica	Abies	ABImag	1994	37.5800018	-119.0500031	2739	NV	calFlora	keep
Abies magnifica	Abies	ABImag	2000	36.173079	-118.596725	2504	NV	calFlora	keep
Abies magnifica	Abies	ABImag	1994	37.5800018	-119.1100006	2619	NV	calFlora	keep
Abies magnifica	Abies	ABImag	1990	37.5874405	-119.5935211	2289	NV	calFlora	keep
Abies magnifica	Abies	ABImag	1981	37.61667	-118.98333	2436	NV	calFlora	keep
Abies magnifica	Abies	ABImag	1994	40.3499985	-121.4499969	1817	NV	calFlora	keep
Abies magnifica	Abies	ABImag	1992	39.4900017	-120.3799973	2156	NV	calFlora	keep
Abies magnifica	Abies	ABImag	1999	37.8580157	-119.6174792	2536	NV	calFlora	keep
Abies magnifica	Abies	ABImag	2008	38.856836	-120.050948	2044	NV	calFlora	keep
Abies magnifica	Abies	ABImag	1973	39.4498	-120.1816	1822	NV	calFlora	keep
Abies magnifica	Abies	ABImag	1990	37.8300514	-119.6247177	2382	NV	calFlora	keep
Abies magnifica	Abies	ABImag	1995	40.4099998	-121.4599991	1987	NV	calFlora	keep
Abies magnifica	Abies	ABImag	1994	37.6500015	-119.0500031	2769	NV	calFlora	keep
Abies magnifica	Abies	ABImag	1989	37.9900398	-119.721489	2338	NV	calFlora	keep
Abies magnifica	Abies	ABImag	1989	37.8923111	-119.6610413	2386	NV	calFlora	keep
Abies magnifica	Abies	ABImag	1977	36.221703	-118.592605	2487	NV	calFlora	keep
Abies magnifica	Abies	ABImag	2008	38.867543	-120.046289	1991	NV	calFlora	keep
Abies magnifica	Abies	ABImag	1990	37.7631111	-119.7926025	2079	NV	calFlora	keep
Abies magnifica	Abies	ABImag	2000	36.774883	-118.332452	2734	NV	calFlora	keep
Abies magnifica	Abies	ABImag	1990	37.46667	-119.63333	1530	NV	calFlora	keep
Abies magnifica	Abies	ABImag	1989	37.8920517	-119.6724014	2311	NV	calFlora	keep
Abies magnifica	Abies	ABImag	1980	40.077151	-121.319274	1819	NV	calFlora	keep
Abies magnifica	Abies	ABImag	2008	38.871137	-120.050917	1998	NV	calFlora	keep
Abies magnifica	Abies	ABImag	1992	39.3899994	-120.6600037	1824	NV	calFlora	keep
Abies magnifica	Abies	ABImag	1993	37.6976891	-119.4953003	2525	NV	calFlora	keep
Abies magnifica	Abies	ABImag	2000	36.4589696	-118.5935332	2740	NV	calFlora	keep
Abies magnifica	Abies	ABImag	2008	38.856742	-120.060147	2260	NV	calFlora	keep
Abies magnifica	Abies	ABImag	2000	36.3156624	-118.6054808	2794	NV	calFlora	keep
Abies magnifica	Abies	ABImag	2000	36.3173005	-118.5751832	2471	NV	calFlora	keep
Abies magnifica	Abies	ABImag	1994	36.2000008	-118.2799988	2680	NV	calFlora	keep
Abies magnifica	Abies	ABImag	1995	40.4199982	-121.1999969	1952	NV	calFlora	keep
Abies magnifica	Abies	ABImag	1992	38.6800003	-120.1100006	2426	NV	calFlora	keep
Abies magnifica	Abies	ABImag	1998	37.7562834	-119.7775897	2091	NV	calFlora	keep
Abies magnifica	Abies	ABImag	1992	40.3300018	-121.3199997	1629	NV	calFlora	keep
Abies magnifica	Abies	ABImag	1992	37.247206	-119.246635	2300	NV	calFlora	keep
Abies magnifica	Abies	ABImag	1992	39.5099983	-120.6900024	1664	NV	calFlora	keep
Abies magnifica	Abies	ABImag	1994	37.6199989	-119.1200027	2698	NV	calFlora	keep
Abies magnifica	Abies	ABImag	2008	38.860318	-120.05091	2025	NV	calFlora	keep
Abies magnifica	Abies	ABImag	2001	37.1927869	-118.790212	2802	NV	calFlora	keep
Abies magnifica	Abies	ABImag	1998	37.7566173	-119.8038071	1896	NV	calFlora	keep
Abies magnifica	Abies	ABImag	1989	37.7974892	-119.8620224	1446	NV	calFlora	keep
Abies magnifica	Abies	ABImag	1992	37.8850784	-119.5811996	2719	NV	calFlora	keep
Abies magnifica	Abies	ABImag	1993	37.730751	-119.6325531	1532	NV	calFlora	keep
Abies magnifica	Abies	ABImag	1990	37.8833084	-119.6607132	2345	NV	calFlora	keep
Abies magnifica	Abies	ABImag	1992	39.2400017	-120.1299973	2504	NV	calFlora	keep
Abies magnifica	Abies	ABImag	2008	38.87468	-120.041783	1973	NV	calFlora	keep
Abies magnifica	Abies	ABImag	1993	37.9928703	-119.5963593	2616	NV	calFlora	keep
Abies magnifica	Abies	ABImag	1989	38.87221	-120.02679	1931	NV	calFlora	keep
Abies magnifica	Abies	ABImag	1992	39.4500008	-120.5	1988	NV	calFlora	keep
Abies magnifica	Abies	ABImag	1990	37.8670692	-119.5805664	2613	NV	calFlora	keep
Abies magnifica	Abies	ABImag	2008	38.881948	-120.046268	2008	NV	calFlora	keep
Abies magnifica	Abies	ABImag	1993	37.5956917	-119.6277771	2303	NV	calFlora	keep
Abies magnifica	Abies	ABImag	1989	39.19314	-120.14305	2078	NV	calFlora	keep
Abies magnifica	Abies	ABImag	1990	37.8094597	-119.7375565	1994	NV	calFlora	keep
Abies magnifica	Abies	ABImag	1992	39.9500008	-121.4599991	1595	NV	calFlora	keep
Abies magnifica	Abies	ABImag	1991	37.6088295	-119.4356918	2886	NV	calFlora	keep
Abies magnifica	Abies	ABImag	1992	38.8100014	-120.3300018	1762	NV	calFlora	keep
Abies magnifica	Abies	ABImag	1992	37.8860703	-119.5357513	2900	NV	calFlora	keep
Abies magnifica	Abies	ABImag	1989	38.0342598	-119.7573013	2374	NV	calFlora	keep
Abies magnifica	Abies	ABImag	2008	38.863941	-120.06015	2187	NV	calFlora	keep
Abies magnifica	Abies	ABImag	2000	36.6100353	-118.7331199	2260	NV	calFlora	keep
Abies magnifica	Abies	ABImag	1992	39.4399986	-120.7200012	1695	NV	calFlora	keep
Abies magnifica	Abies	ABImag	2001	39.16667	-120.23333	2146	NV	calFlora	keep
Abies magnifica	Abies	ABImag	2008	38.914277	-120.036857	2168	NV	calFlora	keep
Abies magnifica	Abies	ABImag	1992	39.5900002	-120.6500015	2369	NV	calFlora	keep
Abies magnifica	Abies	ABImag	2000	36.3176375	-118.6040621	2800	NV	calFlora	keep
Abies magnifica	Abies	ABImag	1998	37.6712586	-119.0759646	2500	NV	calFlora	keep
Abies magnifica	Abies	ABImag	1998	37.7545599	-119.7788416	2003	NV	calFlora	keep
Abies procera	Abies	ABIpro	1991	47.74634	-120.97709	1426	WA	GBIF	drop
Abies procera	Abies	ABIpro	1990	47.74636	-120.99862	1527	WA	GBIF	drop
Abies procera	Abies	ABIpro	1995	44.3907	-121.863	1489	CA	MBP	drop
Abies procera	Abies	ABIpro	1992	44.6476	-122.003	757	CA	MBP	drop
Abies procera	Abies	ABIpro	1987	41.5382	-123.641	1553	CA	GBIF	drop
Abies procera	Abies	ABIpro	1988	41.5079	-123.408	1536	CA	GBIF	drop
Abies procera	Abies	ABIpro	2005	41.91421	-123.55226	1646	CA	GBIF	drop
Abies procera	Abies	ABIpro	2005	41.91788	-123.53783	1574	CA	GBIF	drop
Abies procera	Abies	ABIpro	2011	41.93132	-123.17278	1741	CA	GBIF	drop
Abronia elliptica	Abronia	ABRell	2002	37.865	-111.377	1920	UT	GBIF	drop
Abronia elliptica	Abronia	ABRell	1985	37.7	-111.5	1700	UT	GBIF	drop
Abronia elliptica	Abronia	ABRell	2001	37.17407	-111.9671	1527	UT	GBIF	drop
Abronia elliptica	Abronia	ABRell	1981	37.22	-111.93	1494	UT	GBIF	drop
Abronia elliptica	Abronia	ABRell	1999	37.3	-112.1	1829	UT	GBIF	drop
Abronia fragrans	Abronia	ABRfra	2008	37.9	-111.37	1874	UT	GBIF	drop
Abronia fragrans	Abronia	ABRfra	1991	37.79	-111.41	1829	UT	GBIF	drop
Abronia fragrans	Abronia	ABRfra	1987	37.17	-111.15	1149	UT	GBIF	drop
Abronia fragrans	Abronia	ABRfra	1999	37.2	-111.8	1400	UT	GBIF	drop
Abronia mellifera	Abronia	ABRmel	1998	37.1435	-111.9528	1413	UT	GBIF	drop
Abronia nana	Abronia	ABRnan	1998	37.5	-111.5	1925	UT	GBIF	drop
Abronia nana	Abronia	ABRnan	1992	38	-111.1	1939	UT	GBIF	drop
Abronia nana	Abronia	ABRnan	1998	37.527	-111.7	2051	UT	GBIF	drop
Abronia nana	Abronia	ABRnan	2005	37.611	-111.655	2100	UT	GBIF	drop
Abronia nana	Abronia	ABRnan	1993	37.5	-111.8	1900	UT	GBIF	drop
Abronia nana	Abronia	ABRnan	1988	37.385	-118.165	2903	NV	calFlora	drop
Abronia pogonantha	Abronia	ABRpog	1992	35.756542	-118.388671	1058	NV	calFlora	drop
Abronia turbinata	Abronia	ABRtur	1999	37.7506	-118.735	2295	NV	MBP	drop
Abronia turbinata	Abronia	ABRtur	1998	36.93861	-119.03056	2036	NV	calFlora	drop
Abronia turbinata	Abronia	ABRtur	1977	37.68139	-118.93889	2316	NV	calFlora	drop
[truncated: 34,516 more rows]
