# Supplementary material for: Climate Warming and Seasonal Precipitation Change Interact to Limit Species Distribution Shifts across Western North America
Source: PLoS One. 2016 Jul 22;11(7):e0159184. doi: 10.1371/journal.pone.0159184 (PMC4957754; doi:10.1371/journal.pone.0159184)
Supplement: S2 Data — (TXT) [file pone.0159184.s005.txt]

/* DATA DESCRIPTION:
Parameter(s):	Mode of life (Living): life form category
	Zone (Zone) : Zone as defined in by Harsch & HilleRisLambers
	cTmaxSm: Rate of change in Maximum Summer Temperature at upper distribution limit
	cTminSm: Rate of change in Minimum Summer Temperature at upper distribution limit
	cTmaxWt: Rate of change in Maximum Winter Temperature at upper range limit
	cRain: Rate of change in rainfall at upper range limit
	cSnow: Rate of change in percipitation falling as snow at upper distribution limit
	cCMD: Cange in climate moisture deficit at upper range limit
	TminSm: Average minimum summer temperature at upper range limit
	TmaxSm: Average maximum summer temperature at uppre distribution limit
	TminWt: Average minimum winter temperature at upper range distribution limit
	TmaxWt: Average maximum winter temperature at upper distribution limit
	Rain: Average precipitation falling as rain at upper distribution limit
	Snow: Average precipitation falling as snow at upper distribution limit
	CMD: Average climate moisture deficit at upper distribution limit
	lcTmaxSm: Rate of change in maximum summer temperature at lower distribution limit
	lcTminSm: Rate of change in minimum summer temperature at lower distribution limit
	lcTmaxWt: Rate of change in maximum winter temperature at lower distribution limit
	lcTminWt: Rate of change in minimum winter temperature at lower distribution limit
	lcRain: Rage of change in precipitation falling as rain at lower distribution limit
	lcSnow: Rate of change in precipitation falling as snow at lower distribution limit
	lcCMD: Rate of change in climate moisture deficit at lower distribution limit
	lTminSm: Average minimum summer temperature at lower distribution limit
	lTmaxSm: Average maximum summer temperature at lower distribution limit
	lTminWt: Average minimum winter temperature at lower distribution limit
	lTmaxWt: Average maximum winter temperature at lower distribution limit
	lRain: Average precipitation falling as rain at lower distribution limit
	lSnow: Average precipitation falling as snow at lower distribution limit
	lCMD: Average climate moisture deficit at lower distribution limit
Size:	13776 data points
*/
Living	Zone	cTmaxSm	cTminSm	cTmaxWt	cRain	cSnow	cCMD	TminSm	TmaxSm	TminWt	TmaxWt	Rain	Snow	CMD	lcTmaxSm	lcTminSm	lcTmaxWt	lcTminWt	lcRain	lcSnow	lcCMD	lTminSm	lTmaxSm	lTminWt	lTmaxWt	lRain	lSnow	lCMD
tree	Abies balsameaNCan	0.000806037	0.008942548	0.060137198	0.518086092	-0.123423084	-0.620174927	6.796571429	18.31342857	-20.24228571	-10.82314286	217.8171429	82	68.44571429	0.010363231	0.010718573	0.079317441	1.923359989	0.09937918	-0.052574173	-0.042318642	8.795714286	22.14828571	-23.68	-12.40142857	202.2428571	60.37714286	122.2771429
forb	Achillea millefoliumNCan	0.004288621	0.010213938	0.063148291	0.338158842	-0.249995577	-0.72879257	7.270736842	19.71652632	-19.43157895	-8.457473684	218.9168421	86.55684211	88.64947368	0.005814368	0.010012763	0.07521021	1.75689502	0.256958362	-0.023622923	-0.262905162	8.624	22.20421053	-23.97536842	-13.07410526	186.3326316	61.61578947	135.5231579
forb	Actaea rubraNCan	0.004646043	0.009573922	0.061838028	0.34868963	-0.274994921	-0.807014498	7.456153846	19.62892308	-18.72	-8.071230769	222.7246154	86.51692308	84.91538462	0.00509373	0.010190415	0.075154862	1.796258748	0.270108043	-0.015875889	-0.278843845	8.527692308	21.87261538	-24.28984615	-13.50353846	182.5184615	61.59384615	133.4523077
shrub	Alnus crispaNCan	0.002265821	0.009870348	0.05905265	0.459094495	-0.239019036	-0.739104785	7.247	18.40257143	-18.52214286	-8.568285714	228.57	89.93714286	64.48571429	0.009685131	0.010544332	0.077231007	1.779391763	0.184383468	-0.026959355	-0.126880466	8.711428571	21.63814286	-24.55485714	-13.785	177.7957143	60.2	132.2028571
tree	Alnus tenuifoliaNCan	0.0057511	0.013202614	0.071606242	0.276996132	-0.148848873	-0.622803788	7.190444444	19.63888889	-22.01511111	-10.88622222	225.7822222	75.53777778	79.16666667	0.005407496	0.008390023	0.077478992	1.721050258	0.285010004	-0.039162332	-0.254677871	8.499333333	22.14511111	-23.70933333	-12.82244444	178.5066667	61.01777778	142.4422222
shrub	Amelanchier alnifoliaNCan	0.005487395	0.010310684	0.062768067	0.308480192	-0.298926771	-0.772929172	7.3812	19.9123	-18.8463	-7.5523	220.084	88.151	91.915	0.007963025	0.009514046	0.076741657	1.732480202	0.210535414	-0.036302521	-0.155063625	8.6876	22.4042	-23.8192	-12.8133	186.516	61.072	138.608
forb	Aralia nudicaulisNCan	0.00439952	0.01044922	0.066943097	0.324816327	-0.233783914	-0.752653061	7.4575	19.8338	-19.658	-8.4842	227.788	82.069	82.97	0.007946699	0.009454982	0.076268427	1.680979399	0.229308523	-0.036729892	-0.1722497	8.6728	22.5006	-23.8498	-12.879	182.725	61.12	143.15
shrub	Arctostaphylos uva-ursiNCan	0.005458183	0.011170868	0.063330932	0.306101107	-0.269979992	-0.740178738	7.149555556	19.47955556	-19.81133333	-8.592	218.26	88.87333333	87.15111111	0.014524743	0.01181646	0.083019341	2.11243777	0.029862612	-0.047432306	0.146138455	9.092222222	21.75222222	-25.02133333	-13.93888889	179.0111111	57.54222222	130.0133333
forb	Aster ciliolatusNCan	0.005138264	0.009338066	0.060792526	0.330129965	-0.302911425	-0.778961324	7.401130435	19.63295652	-18.32069565	-7.380782609	222.7843478	89.62173913	85.64956522	0.004559111	0.009496529	0.073102354	1.608005966	0.310454617	-0.019113732	-0.329929537	8.559652174	22.33921739	-23.61947826	-12.79373913	182.8086957	62.51913043	141.0486957
moss	Aulacomnium palustreNCan	0.003581753	0.011358944	0.060877311	0.402420168	-0.206929172	-0.75187515	7.351	19.207	-19.9064	-9.529	221.504	84.182	78.22	0.006881152	0.009598079	0.077844418	1.877536762	0.231337335	-0.012144058	-0.182756303	8.54	21.4744	-25.0032	-14.3498	173.452	59.934	133.118
tree	Betula papyriferaNCan	0.003303988	0.011187675	0.064453782	0.378308657	-0.192714419	-0.715664933	7.303888889	19.33188889	-20.40677778	-9.951	224.7633333	81.48777778	76.64333333	0.008305722	0.011410164	0.076921435	1.872878668	0.188750167	-0.029193011	-0.14022409	8.782333333	21.98555556	-24.42355556	-13.49533333	180.9677778	60.29	134.5433333
moss	Brachythecium salebrosumNCan	0.00392413	0.010462425	0.059654742	0.397104442	-0.295587035	-0.863010804	7.6272	19.2456	-18.0774	-7.7542	227.898	89.088	75.76	0.00597455	0.009705642	0.076921008	1.811151587	0.224677071	-0.011294118	-0.197584634	8.582	21.9488	-24.761	-14.0072	179.722	60.436	135.79
grass	Calamagrostis cadensisNCan	0.004883262	0.01049729	0.062209902	0.33215468	-0.274867765	-0.796113354	7.34969697	19.45327273	-19.04593939	-8.312969697	222.9824242	87.13454545	82.72666667	0.00630565	0.009895158	0.075867147	1.751540043	0.252803667	-0.025269744	-0.227541198	8.592848485	22.04012121	-24.03048485	-13.20521212	180.4066667	61.37575758	137.4557576
moss	Cladi mitisNCan	0.002495198	0.009610444	0.061018908	0.458067227	-0.174564826	-0.659147659	6.99275	18.68075	-19.898125	-9.912375	224.8775	84.59875	69.4025	0.01339976	0.012031513	0.082185174	2.078885857	0.077439976	-0.028544418	0.061701681	9.007375	21.50125	-25.248625	-14.352625	172.04875	57.68625	131.78625
moss	Cladi rangiferiNCan	0.001793784	0.009656129	0.060434841	0.473944244	-0.185082033	-0.634104308	7.024444444	18.38088889	-19.60333333	-9.784444444	227.4688889	88.20666667	63.64666667	0.009816567	0.013178872	0.077337335	1.957309062	0.163697479	-0.018492197	-0.113954382	8.9682	21.7474	-25.0498	-14.2546	171.152	59.21	136.902
moss	Cladonia cornutaNCan	0.002624593	0.011688561	0.059613788	0.432166009	-0.220380724	-0.740867776	7.319142857	18.50628571	-19.70285714	-9.750285714	222.1514286	89.24571429	69.26857143	0.011333219	0.01214543	0.079364774	1.998945667	0.102658206	-0.03877208	-0.003567141	8.984285714	21.76028571	-24.81171429	-13.86571429	179.1457143	58.45714286	130.8285714
moss	Cladonia gracilisNCan	0.005506002	0.013395558	0.063765306	0.329789916	-0.237130852	-0.771368547	7.54225	19.57975	-20.327	-9.54825	223.6825	83.3	80.91	0.014569628	0.01080072	0.08442617	2.113688532	0.053397359	-0.036092437	0.125972389	9.0365	21.56575	-25.40575	-14.431	172.01	57.0525	132.8525
forb	Cornus cadensisNCan	0.003211525	0.010336375	0.061717327	0.403776711	-0.212366547	-0.713836735	7.1667	18.9842	-19.6123	-9.274466667	224.2263333	85.38866667	74.167	0.005717887	0.009114846	0.076355182	1.723529763	0.272242497	-0.019104442	-0.261081232	8.547333333	22.01123333	-24.1633	-13.37506667	180.3203333	61.46366667	137.211
moss	Dicranum fuscescensNCan	0.002068256	0.009262905	0.060283313	0.469531813	-0.175023152	-0.666822157	6.949428571	18.54371429	-19.18114286	-9.293714286	222.2857143	82.66857143	69.78857143	0.013894701	0.014099125	0.078978563	2.062326916	0.047991768	-0.033428228	0.077022809	9.111142857	21.75228571	-25.22914286	-14.26085714	174.4628571	58.06	133.52
moss	Dicranum polysetumNCan	0.002923836	0.009458183	0.061127918	0.431527278	-0.234195011	-0.714002935	7.223333333	18.57555556	-19.02244444	-8.866	228.2777778	89.65777778	66.60888889	0.009945311	0.013571295	0.07698226	1.996523654	0.131087102	-0.035166066	-0.064612512	9.011555556	21.95066667	-24.68888889	-13.72088889	179.1666667	59.44666667	133.4933333
grass	Elymus innovatusNCan	0.003739629	0.011477258	0.061903161	0.377801787	-0.205889022	-0.744094971	7.280833333	19.58211111	-20.09072222	-9.501222222	215.7244444	83.11944444	87.72888889	0.00344142	0.009220986	0.07390182	1.619861954	0.334316213	-0.011788067	-0.379334869	8.497837838	22.08405405	-23.81118919	-13.11124324	179.7108108	62.49459459	139.3410811
forb	Epilobium angustifoliumNCan	0.003979736	0.01086982	0.061859976	0.36589964	-0.239802161	-0.753397359	7.26712	19.33492	-19.4878	-8.8258	222.2044	85.9616	80.7028	0.005186639	0.009367323	0.07569456	1.723885294	0.282917873	-0.016437634	-0.28205541	8.545490196	21.96227451	-24.21113725	-13.46066667	178.5388235	61.62823529	137.7121569
forb	Equisetum arvenseNCan	0.003863851	0.011080856	0.063035944	0.373027329	-0.190475249	-0.727716969	7.293764706	19.37917647	-20.45317647	-9.814941176	220.4011765	82.05529412	80.79294118	0.005769932	0.011097804	0.075962714	1.893853617	0.257230422	-0.019326319	-0.241900996	8.698	21.99352941	-24.39941176	-13.52694118	177.3294118	60.58352941	138.3141176
forb	Equisetum sylvaticumNCan	0.00270035	0.009416358	0.060561407	0.452685422	-0.187677854	-0.717446631	7.063652174	18.76434783	-19.50408696	-9.523304348	226.4078261	84.16608696	69.82347826	0.004483741	0.008729266	0.077311759	1.763464736	0.281365416	-0.023216243	-0.292608174	8.35626087	21.7226087	-24.09678261	-13.32452174	183.246087	62.35652174	131.1930435
forb	Fragaria virginiaNCan	0.005027311	0.010338986	0.06169928	0.332244898	-0.284818427	-0.799389256	7.3549375	19.66025	-18.9378125	-8.04775	219.7525	88.406875	88.261875	0.004054605	0.009554313	0.073780827	1.627528403	0.308150232	-0.016316927	-0.339418968	8.544057143	22.2428	-23.84885714	-13.06685714	182.0542857	62.24628571	139.9177143
forb	Galium borealeNCan	0.005082079	0.010532807	0.06268496	0.322931916	-0.284308009	-0.77233682	7.456628571	19.83885714	-18.95645714	-7.898342857	221.2737143	87.17885714	88.71485714	0.00370969	0.009004562	0.074057417	1.615141536	0.327287944	-0.012029498	-0.350183502	8.493942857	22.23377143	-23.89314286	-13.15017143	178.8	62.35657143	142.4228571
forb	Galium triflorumNCan	0.004527011	0.010039216	0.061541817	0.358323329	-0.26447379	-0.818179272	7.419666667	19.42683333	-19.04366667	-8.507833333	221.135	86.57	83.335	0.006282222	0.008227	0.07653345	1.660144082	0.270025101	-0.039969442	-0.220041471	8.438909091	22.58927273	-23.76127273	-12.78490909	181.6472727	61.87636364	146.9127273
forb	Geocaulon lividumNCan	0.002600425	0.012735063	0.062321175	0.434607074	-0.11972666	-0.685703204	7.051846154	18.92984615	-21.57446154	-11.41953846	214.1769231	79.04769231	78.64461538	0.005972851	0.011415274	0.077890479	2.017695096	0.249832856	-0.001422107	-0.228900175	8.686461538	21.436	-25.23476923	-14.56323077	165.5661538	59.61076923	137.4507692
forb	Goodyera repensNCan	0.00355102	0.010832333	0.060827531	0.38829932	-0.240432173	-0.78767507	7.405	19.60966667	-19.158	-8.544666667	221.8666667	84.81333333	83.60666667	0.01277471	0.012393758	0.080092037	2.053918022	0.04909964	-0.045378151	0.081176471	9.016	22.10466667	-24.652	-13.47233333	189.0633333	58.36	128.5966667
forb	Hylocomium splendensNCan	0.002728191	0.010015006	0.061630252	0.423722489	-0.195643257	-0.696048419	7.1405	18.84845833	-19.69441667	-9.51725	225.2104167	84.75791667	71.19333333	0.005422329	0.009384394	0.076567971	1.761192065	0.274887875	-0.01222473	-0.266107083	8.49964	21.79648	-24.60616	-13.92208	175.9132	61.0812	136.9832
shrub	Ledum groenlandicumNCan	0.001636411	0.009748525	0.060073281	0.483874941	-0.15871392	-0.635492458	6.934347826	18.42121739	-19.98104348	-10.23147826	223.8747826	85.06086957	66.40956522	0.00706634	0.010465264	0.078147502	1.91072887	0.219984342	-0.013318023	-0.176898586	8.637217391	21.5866087	-24.83495652	-14.10530435	175.0652174	60.05478261	133.026087
forb	Linea borealisNCan	0.003743097	0.010515317	0.061524165	0.382243564	-0.234651194	-0.746068205	7.24162963	19.15751852	-19.40933333	-8.934222222	222.8318519	86.45814815	78.01592593	0.005260676	0.008943149	0.075918196	1.69334346	0.288434231	-0.015861773	-0.281583776	8.513392857	22.01971429	-24.23110714	-13.49614286	178.0507143	61.45642857	139.2510714
shrub	Lonicera involucrataNCan	0.005816498	0.010274052	0.061075287	0.308931573	-0.342610187	-0.913267021	7.705142857	19.50685714	-17.76514286	-6.918428571	228.7528571	90.76571429	80.32428571	0.004281255	0.008518607	0.075196364	1.610700131	0.308845824	-0.02606414	-0.370423598	8.347714286	21.95885714	-23.42885714	-12.63557143	191.1285714	63.48142857	129.9785714
forb	Lycopodium annotinumNCan	0.001527811	0.009416967	0.059693477	0.493745498	-0.157911164	-0.636210484	6.848833333	18.38133333	-19.77516667	-10.04466667	225.0483333	84.41333333	65.565	0.007363745	0.008873549	0.078721088	1.752927863	0.201272509	-0.041364546	-0.200380152	8.403833333	21.8	-23.84633333	-12.92066667	193.9833333	62.065	124.8683333
forb	Lycopodium complatumNCan	0.002571086	0.009130509	0.060683245	0.450351569	-0.215489624	-0.731174756	7.174857143	18.55714286	-18.98542857	-9.202571429	225.0171429	86.16857143	68.54	0.010743955	0.01153833	0.078261705	1.909803007	0.137252615	-0.028948722	-0.049761619	8.917714286	21.59828571	-24.75457143	-14.02685714	174.72	59.02285714	131.96
forb	Mertensia paniculataNCan	0.004311991	0.010313592	0.061319728	0.362118181	-0.250333467	-0.773061224	7.328944444	19.50405556	-19.21627778	-8.580888889	220.0155556	86.35944444	84.77777778	0.004589836	0.008829265	0.075811791	1.70600442	0.300436174	-0.015334134	-0.30865813	8.453611111	22.03377778	-24.07211111	-13.27505556	181.5683333	62.17333333	137.1916667
forb	Mitella nudaNCan	0.003258473	0.010875612	0.062391357	0.397493767	-0.200057254	-0.763944963	7.270769231	19.38776923	-19.99476923	-9.670461538	220.3284615	82.92384615	81.68461538	0.004474467	0.008716594	0.076804691	1.732973073	0.290471881	-0.013958814	-0.295617324	8.390461538	21.90576923	-24.44469231	-13.69438462	180.6769231	61.54923077	135.8046154
forb	Orthilia secundaNCan	0.003887569	0.010228091	0.060414455	0.383244608	-0.264688496	-0.783825806	7.307172414	19.15365517	-18.83958621	-8.369241379	223.4034483	88.8	78.18482759	0.005515254	0.009534296	0.075973507	1.764678549	0.282765244	-0.010249617	-0.271836735	8.580551724	21.89213793	-24.54124138	-13.8277931	175.0668966	60.96551724	138.8765517
moss	Peltigera aphthosaNCan	0.00235074	0.010195478	0.062453181	0.445938375	-0.153661465	-0.659741897	6.980416667	18.74125	-20.46233333	-10.46091667	223.1716667	82.23333333	70.68083333	0.008068828	0.009923369	0.079137255	1.932000861	0.196372549	-0.019327731	-0.133015206	8.711416667	21.64466667	-24.72025	-13.87633333	178.1641667	59.64166667	131.7341667
moss	Peltigera caniNCan	0.00212605	0.013531813	0.06365006	0.396866747	-0.135444178	-0.689627851	7.1145	19.2115	-21.383	-10.92775	221.41	79.4925	77.37	0.002823529	0.007421635	0.074552488	1.590065838	0.380546885	-0.008936908	-0.418791517	8.224444444	21.584	-23.852	-13.48444444	177.2488889	64.86444444	134.0444444
shrub	Petasites palmatusNCan	0.004140353	0.010315486	0.060530955	0.372840336	-0.259556165	-0.76943646	7.289542857	19.30731429	-18.98862857	-8.377657143	223.6114286	87.92114286	79.99828571	0.003862345	0.008612245	0.074400293	1.604701892	0.319491797	-0.019809257	-0.358188609	8.404444444	22.092	-23.59983333	-12.81127778	185.8461111	62.97833333	135.6322222
tree	Picea glaucaNCan	0.003758075	0.010729092	0.062837135	0.379268279	-0.216546047	-0.771916767	7.376380952	19.49409524	-19.75380952	-9.214238095	219.562381	83.06380952	83.6147619	0.005212485	0.009350483	0.076305265	1.753588412	0.27353913	-0.01515006	-0.271378266	8.53152381	21.92461905	-24.33904762	-13.57619048	179.2004762	61.33	136.5795238
tree	Picea mariaNCan	0.001120677	0.009382267	0.059833305	0.503227577	-0.146915909	-0.594619562	6.786190476	18.32904762	-20.03628571	-10.30933333	224.2819048	85.28190476	65.06095238	0.006663008	0.011188247	0.076475847	1.879952484	0.246290516	-0.010705997	-0.229991425	8.718952381	21.65304762	-24.71409524	-14.02057143	172.22	60.3352381	136.0371429
tree	Pinus banksiaksiaNCan	0.006695678	0.012315126	0.075772509	0.188277311	-0.086710684	-0.394639856	7.06325	19.74525	-23.025	-11.93575	228.1175	68.85	78.8825	0.014037215	0.012891957	0.081505402	2.018872228	0.061176471	-0.032046819	0.082647059	9.228	21.7615	-24.931	-13.98	172.885	57.6575	134.0325
tree	Pinus contortaNCan	0.000926771	0.010907563	0.057332053	0.500105642	-0.215663866	-0.642247299	6.9502	17.9748	-18.9314	-9.0672	225.862	91.448	61.088	0.00209892	0.011696038	0.071370468	1.724311413	0.354645858	-0.002885954	-0.444960384	8.2766	21.3946	-24.6366	-14.2206	176.198	63.778	130.878
moss	Pleurozium schreberiNCan	0.002379009	0.00986143	0.061428343	0.448853827	-0.173733493	-0.679632996	7.07452381	18.73342857	-19.92304762	-9.951857143	224.2828571	83.67619048	69.98142857	0.008668472	0.010378626	0.079183673	1.934211865	0.185814233	-0.020529886	-0.118682264	8.728651163	21.72065116	-24.79567442	-13.93702326	177.7906977	59.63348837	132.9586047
forb	Polytrichum juniperinumNCan	0.001020408	0.010276911	0.058141657	0.503009204	-0.182745098	-0.619879952	6.869	18.18566667	-19.242	-9.358	225.5233333	87.83333333	63.16666667	0.013803922	0.010701881	0.083408563	2.110321567	0.077647059	-0.033045218	0.086490596	8.902	21.43066667	-25.55566667	-14.64566667	172.06	57.12333333	131.4966667
tree	Populus balsamiferaNCan	0.003985158	0.01138841	0.063431627	0.356970425	-0.222005893	-0.739834115	7.247272727	19.62	-20.12509091	-9.302363636	218.6236364	84.56727273	86.93727273	0.004386898	0.010154004	0.07402824	1.721431209	0.303003487	-0.021251929	-0.321884182	8.523238095	22.13438095	-23.99114286	-13.1472381	180.7590476	61.83047619	139.7866667
tree	Populus tremuloidesNCan	0.003994842	0.011037837	0.062083411	0.36734605	-0.219473567	-0.739042284	7.278222222	19.59651852	-19.89348148	-9.186555556	217.8892593	84.11148148	86.58222222	0.004416545	0.008766037	0.07483453	1.631524295	0.308820255	-0.019391029	-0.326054786	8.492872727	22.15061818	-23.76727273	-12.99701818	182.0738182	62.39272727	138.6803636
moss	Ptilium crista-castrensisNCan	0.001984394	0.009531012	0.059712485	0.473067227	-0.194901961	-0.694127651	7.0345	18.48766667	-19.29733333	-9.472583333	225.2925	86.19	67.13583333	0.003018207	0.007818327	0.075905962	1.696102301	0.338631453	-0.00487595	-0.367380952	8.181666667	21.58558333	-24.44333333	-13.88266667	177.5183333	62.9625	134.4358333
forb	Pyrola asarifoliaNCan	0.004777911	0.010487395	0.061490573	0.345991102	-0.265359791	-0.794741897	7.320352941	19.44835294	-19.12094118	-8.424352941	220.0617647	87.17294118	84.68411765	0.004649813	0.008785114	0.075257538	1.679738603	0.310496434	-0.012740626	-0.315193842	8.483235294	22.027	-24.11405882	-13.37747059	177.8452941	61.94764706	139.8241176
shrub	Pyrola chloranthaNCan	0.002731759	0.010523676	0.061756436	0.441189809	-0.170948379	-0.678068561	7.002222222	18.74666667	-20.18844444	-10.12644444	223.9555556	84.24444444	70.46	0.010657596	0.011921035	0.079493664	2.084376671	0.154835267	-0.017847139	-0.061155129	8.902888889	21.44466667	-25.18511111	-14.37933333	169.9333333	58.82	133.3022222
shrub	Ribes lacustreNCan	0.005101774	0.01009257	0.063068961	0.353661465	-0.291940776	-0.853194611	7.743555556	19.792	-18.50688889	-7.741555556	228.0466667	85.86888889	81.98666667	0.004065626	0.008008537	0.076860077	1.677747601	0.273346672	-0.002833133	-0.275176737	8.394666667	21.92355556	-24.78088889	-14.12733333	179.9777778	60.94	136.42
shrub	Ribes oxyacanthoidesNCan	0.002805169	0.008952758	0.06658654	0.426927477	-0.159282537	-0.717486053	7.394470588	20.07823529	-20.36411765	-9.852117647	215.0294118	77.26117647	92.81647059	0.003414166	0.009073935	0.074215098	1.689264755	0.349489443	-0.01082127	-0.376306758	8.439529412	22.08082353	-24.15188235	-13.444	176.0305882	62.50941176	142.1670588
shrub	Ribes tristeNCan	0.003823701	0.012001029	0.062775853	0.362747385	-0.222702795	-0.796456868	7.577857143	19.33142857	-19.50314286	-9.001571429	224.3128571	82.68428571	77.12142857	0.007565769	0.010145773	0.077361345	1.890222448	0.200236666	-0.026506603	-0.158988167	8.626285714	21.96371429	-24.37128571	-13.41357143	187.55	60.76571429	130.4042857
shrub	Rosa acicularisNCan	0.004042862	0.010457161	0.062002579	0.364100307	-0.23972967	-0.760019563	7.316296296	19.52992593	-19.4802963	-8.775703704	219.9944444	85.64074074	84.74296296	0.004281427	0.009209827	0.074549991	1.668175757	0.317479849	-0.014993998	-0.327740525	8.472821429	22.05442857	-24.13292857	-13.427	175.9417857	61.93142857	141.9139286
shrub	Rubus idaeusNCan	0.003321666	0.010488406	0.065648322	0.370048651	-0.184206735	-0.716714475	7.354315789	19.73947368	-20.19231579	-9.546947368	223.2831579	79.43789474	83.95789474	0.005029633	0.008602262	0.075692677	1.627056582	0.285881089	-0.027166235	-0.286341063	8.496526316	22.04389474	-23.64589474	-12.90157895	181.68	62.32947368	137.2842105
shrub	Rubus pubescensNCan	0.004198179	0.010618247	0.062390056	0.353596439	-0.255945378	-0.786086435	7.388416667	19.54179167	-19.24229167	-8.507375	223.3954167	86.09958333	82.51166667	0.004291617	0.008971889	0.074957683	1.672290427	0.316046419	-0.014102641	-0.327488996	8.492208333	22.14979167	-23.99404167	-13.21079167	179.5016667	62.11291667	140.5391667
tree	Salix bebbiaNCan	0.00485706	0.011916877	0.063058492	0.326239185	-0.22378441	-0.722872873	7.160068966	19.45786207	-20.35158621	-9.440551724	217.1475862	84.98551724	86.24206897	0.004945482	0.008219398	0.074847042	1.561396493	0.308188931	-0.021651695	-0.318683611	8.482689655	22.2637931	-23.52772414	-12.72358621	184.7855172	62.73931034	138.7993103
shrub	Shepherdia cadensisNCan	0.004640693	0.011351886	0.06201055	0.337494998	-0.2472509	-0.755142784	7.352060606	19.73212121	-19.71369697	-8.785090909	216.4842424	85.97030303	90.17393939	0.002861217	0.009381789	0.07372389	1.651003151	0.347912256	-0.0050231	-0.396765252	8.517333333	22.0949697	-23.98769697	-13.28042424	177.3757576	62.35272727	141.1084848
shrub	Symphoricarpos albusNCan	0.004610952	0.010192631	0.063592575	0.345295041	-0.258247299	-0.733932958	7.366461538	20.17307692	-19.31492308	-8.167230769	217.8246154	84.47384615	95.16615385	0.005217102	0.012365315	0.069897867	1.652513124	0.28076092	-0.025287654	-0.322799889	8.664307692	22.49138462	-23.73769231	-12.87	183.1523077	62.93230769	143.0707692
shrub	Vaccinium caespitosumNCan	0.001046018	0.009018007	0.059205282	0.52022409	-0.130956383	-0.606730692	6.592666667	18.36633333	-20.171	-10.49233333	224.8533333	83.12333333	66.15666667	0.004826731	0.008387355	0.073995198	1.526286163	0.305730292	-0.045898359	-0.346810724	7.718	21.681	-22.52933333	-11.59633333	193.3233333	64.23	129.9466667
shrub	Vaccinium myrtilloidesNCan	0.00147419	0.009559777	0.060301674	0.494555469	-0.124256762	-0.585871054	6.752470588	18.45541176	-20.48811765	-10.70341176	222.2341176	82.67058824	67.62	0.01257623	0.012615446	0.080729892	2.123263435	0.088832866	-0.034856609	0.03595038	9.008111111	21.608	-24.96211111	-13.95822222	177.9455556	58.30666667	129.0733333
shrub	Vaccinium vitis-idaeaNCan	0.001597218	0.009829035	0.060626071	0.488067227	-0.141616923	-0.630623008	6.879034483	18.49682759	-20.33937931	-10.59668966	220.782069	83.36275862	69.25172414	0.007541003	0.011189966	0.078591878	1.999089925	0.214319659	-0.012700253	-0.171575941	8.782413793	21.63917241	-24.89117241	-14.07075862	173.6048276	59.62482759	134.4034483
shrub	Viburnum eduleNCan	0.003985312	0.0108095	0.062258033	0.367313984	-0.232557964	-0.764517572	7.348823529	19.55909804	-19.598	-8.929686275	220.5117647	84.69411765	84.34784314	0.005309964	0.009274718	0.0753794	1.723276553	0.292254502	-0.018034094	-0.292868187	8.49908	22.05448	-24.13568	-13.33056	180.072	61.828	138.658
forb	Vicia americaNCan	0.004634223	0.010300674	0.063442608	0.34335211	-0.239141195	-0.721508911	7.341461538	19.90753846	-19.59707692	-8.654615385	215.1984615	84.27307692	93.27307692	0.004	0.009070473	0.073176648	1.589348205	0.335051354	-0.01937664	-0.362804677	8.48837037	22.27251852	-23.51792593	-12.74607407	179.7251852	62.79185185	143.0474074
forb	Viola renifoliaNCan	0.004021875	0.01080032	0.061401361	0.384855275	-0.231247166	-0.794883287	7.397	19.48266667	-19.45677778	-9.124111111	217.8344444	84.19666667	85.17333333	0.002945094	0.007926455	0.075077778	1.586148899	0.342983509	-0.010842232	-0.371554938	8.291894737	22.09252632	-23.96168421	-13.29768421	177.6757895	62.50736842	142.2684211
tree	Abies lasiocarpaSCan	-0.005627211	-0.014318527	0.026740456	0.383535814	-1.107588635	-0.738919568	4.230333333	15.3556	-15.92553333	-6.383266667	265.744	196.3653333	64.76533333	0.004393597	0.002684594	0.060518928	0.375485041	0.533983193	-0.430357743	-0.878764306	7.6688	20.08206667	-15.74646667	-4.292933333	306.8	75.89333333	47.72
forb	Achillea millefoliumSCan	0.000984394	-0.008163265	0.035053253	0.780761585	-0.976320768	-0.596995918	4.82576	15.84792	-15.8088	-5.37648	295.3904	170.0776	46.3576	0.003684034	0.007940456	0.065574262	0.940481955	0.249269628	-0.291864586	-0.645908283	8.04304	20.97104	-18.07864	-6.40448	257.5552	69.7968	80.4864
shrub	Alnus crispaSCan	-0.000637645	-0.01667745	0.031825614	0.661031149	-0.491175839	-0.508230239	4.974052632	17.58336842	-15.62326316	-4.285473684	264.61	95.59052632	66.06526316	0.002485708	0.005575419	0.064468252	0.74167099	0.35191071	-0.315478408	-0.645049804	8.043567568	20.78048649	-17.34443243	-5.72	282.7967568	66.04648649	64.89459459
shrub	Amelanchier alnifoliaSCan	-0.002728825	-0.016331866	0.030234494	0.429465119	-0.560194745	-0.639701214	4.9	18.36122222	-15.25611111	-3.824	236.1433333	99.66777778	97.70666667	0.002902494	0.011202614	0.069187408	1.356390515	0.039511805	-0.198068561	-0.394211018	8.439	21.24866667	-19.10322222	-7.709444444	243.1077778	62.96666667	89.83555556
forb	Aralia nudicaulisSCan	0.000337596	-0.00680808	0.045886111	0.755181377	-0.387865755	-0.620318388	6.288782609	19.27678261	-15.1466087	-2.973478261	296.0408696	64.7373913	57.21478261	0.002597213	0.010155227	0.068832611	1.256124815	0.114674044	-0.224899003	-0.509713451	8.392956522	20.97026087	-18.73052174	-7.33973913	255.8017391	65.60086957	79.73043478
shrub	Arctostaphylos uva-ursiSCan	-0.003494052	-0.014973917	0.028983739	0.664238786	-0.714693878	-0.55768853	4.406818182	16.50363636	-15.93681818	-5.339363636	280.6954545	140.45	59.46090909	0.004340936	0.003747463	0.059033068	0.463159242	0.509206592	-0.348355342	-0.689012332	7.468272727	20.65654545	-16.55645455	-4.787636364	281.3172727	64.77	68.09363636
forb	Arnica cordifoliaSCan	-0.003721681	-0.012416903	0.029161585	0.545042977	-1.035620648	-0.667865546	4.33068	15.43312	-15.91964	-6.07444	279.5536	186.1512	57.4036	0.003620456	0.002323745	0.058544634	0.194449112	0.616136375	-0.386683313	-0.793576951	7.43376	20.26816	-15.96128	-4.14056	304.3936	66.1384	50.8568
forb	Aster ciliolatusSCan	-0.004167599	-0.014489737	0.028126138	0.485013908	-0.798413024	-0.699335344	4.687853659	16.84380488	-15.70165854	-5.239512195	261.4921951	145.437561	71.95512195	0.003940152	0.007171844	0.064770181	0.881801575	0.283679911	-0.31069013	-0.686077358	7.980536585	20.88360976	-17.71039024	-6.09404878	263.3917073	70.39560976	77.22829268
forb	Aster conspicuusSCan	-0.004482593	-0.014678872	0.027573379	0.433317827	-0.901081933	-0.722714586	4.52625	16.404125	-15.7085	-5.5168125	258.708125	161.240625	72.553125	0.003810624	0.006318277	0.064045018	0.785007988	0.340360144	-0.329540816	-0.73240096	7.8745625	20.8135	-17.462375	-5.77525	268.4125	71.15625	74.17625
moss	Aulacomnium palustreSCan	-0.002745327	-0.012583433	0.031089007	0.677883725	-0.85272852	-0.565642257	4.663	16.36628571	-15.875	-5.519142857	280.8214286	155.1214286	59.37	0.003402847	0.006759732	0.064815984	0.798429321	0.27151775	-0.30180072	-0.660751158	8.016	20.74757143	-17.82042857	-6.204142857	271.9671429	69.28857143	70.53142857
tree	Betula papyriferaSCan	0.003219503	-0.001452027	0.055367993	0.561193093	-0.446416105	-0.681791486	7.028461538	18.95415385	-14.832	-3.283230769	309.5676923	75.2	48.68615385	0.00240724	0.012722504	0.069568381	1.58107221	-0.035896205	-0.155693046	-0.270687967	8.500769231	21.27492308	-19.54876923	-8.265692308	233.5446154	59.65230769	95.35076923
moss	Brachythecium salebrosumSCan	-0.004344138	-0.013612531	0.025987767	0.548802378	-1.038031212	-0.676730121	4.351333333	15.88990476	-16.10180952	-6.006761905	280.3380952	186.612381	58.41047619	0.002603784	0.010799291	0.070181901	1.310276156	0.116510604	-0.219340308	-0.506979935	8.428190476	21.06009524	-18.81057143	-7.395714286	253.6257143	65.32285714	81.20857143
grass	Calamagrostis cadensisSCan	-0.001268007	-0.014087035	0.033181373	0.712844138	-0.56642557	-0.537038816	4.99275	17.34404167	-15.72270833	-4.472958333	272.4429167	105.7920833	61.42083333	0.003657202	0.008232844	0.066552662	1.022110533	0.242064826	-0.288065267	-0.657930764	8.107836735	20.84885714	-17.99232653	-6.448244898	259.6763265	70.79061224	77.53346939
forb	Campanula rotundifoliaSCan	-0.004872841	-0.012058731	0.029177209	0.471149691	-1.078470773	-0.741745314	4.538153846	16.37292308	-15.65953846	-5.601538462	265.5076923	189.9123077	71.11230769	0.001528383	0.002151603	0.058574516	0.364684541	0.601299949	-0.366215057	-0.696854742	7.669571429	20.77371429	-16.38571429	-4.583428571	292.9042857	64.12857143	60.72285714
grass	CarexSCan	-0.004128051	-0.016201681	0.024492997	0.684001601	-0.845322129	-0.566642657	4.158666667	16.208	-16.32433333	-5.700666667	296.1133333	167.8966667	48.24666667	0.00235054	0.004601841	0.063702281	0.501884761	0.495926371	-0.357991196	-0.721048419	7.818666667	20.88033333	-16.78366667	-4.95	291.3866667	64.33666667	62.78333333
forb	Castilleja miniataSCan	-0.001005818	-0.009809216	0.034232154	0.742956875	-0.887206575	-0.578177117	4.702461538	15.97430769	-15.88476923	-5.431230769	300.9953846	164.4169231	50.41384615	0.004732108	0.005189399	0.060318774	0.651798332	0.436764244	-0.358803214	-0.777770801	7.530307692	20.68446154	-16.76846154	-5.014769231	269.6907692	71.42	75.19384615
moss	Cetraria cucullataSCan	-0.003296519	-0.015264506	0.031063625	0.745938375	-0.626426571	-0.539583834	4.467666667	16.50566667	-15.94866667	-5.230666667	272.29	122.2266667	55.01	0.000613045	0.0000464	0.053359744	0.124014038	0.768427371	-0.386698679	-0.681328531	6.871333333	19.682	-15.44333333	-3.515	316.3966667	65.33333333	46.56666667
moss	Cetraria nivalisSCan	-0.000532213	-0.008609844	0.035070828	0.952661064	-0.96002401	-0.531220488	4.408666667	15.317	-16.05866667	-5.862333333	301.85	167.59	39.87333333	0.007453381	0.002256903	0.059826331	0.481371045	0.586506603	-0.502456983	-0.886626651	7.389333333	18.67033333	-14.33133333	-3.418333333	321.3333333	83.34666667	37.46666667
moss	Cladi mitisSCan	-0.000302041	-0.012694838	0.035070828	0.835195678	-0.53644898	-0.502669868	4.887	16.6042	-15.8221	-4.7304	286.127	107.643	46.49	0.003240576	0.005678031	0.064194238	0.704258625	0.3672509	-0.328626651	-0.660715486	7.9469	20.7079	-17.2597	-5.6457	282.934	67.727	65.244
moss	Cladonia chlorophaeaSCan	-0.005739757	-0.013792369	0.027345895	0.437941437	-1.066061903	-0.703470954	4.171304348	15.3093913	-15.93869565	-6.336521739	265.2443478	190.62	63.74521739	0.003185638	0.006563134	0.066325003	0.872239238	0.34248172	-0.327466987	-0.735617156	8.042090909	20.41827273	-17.13718182	-5.725454545	282.0945455	71.48818182	61.24272727
moss	Cladonia cornutaSCan	-0.004608243	-0.013183273	0.028340136	0.509207683	-1.022286915	-0.692837135	4.330333333	15.681	-15.87183333	-6.117333333	271.7883333	182.9341667	62.69166667	0.004543818	0.003391757	0.062203882	0.473637118	0.527669068	-0.42907563	-0.860582233	7.710166667	19.724	-15.56608333	-4.227583333	310.4075	76.12666667	44.56583333
moss	Cladonia deformisSCan	-0.006163047	-0.014207137	0.026677289	0.348065044	-1.100320856	-0.721898941	4.321272727	15.82036364	-15.81054545	-6.379454545	264.0345455	196.2181818	71.63454545	0.003514569	0.006093637	0.066048674	0.739979313	0.392548292	-0.34744516	-0.81437957	8.070363636	20.30890909	-16.92781818	-5.446727273	292.7254545	73.03818182	54.66545455
moss	Cladonia gracilisSCan	-0.00392461	-0.01190108	0.02974958	0.580002401	-1.084004802	-0.657639856	4.3646	15.5144	-15.9042	-6.2695	276.941	190.62	58.935	0.003810084	0.006137815	0.063156783	0.774948377	0.315358944	-0.311548619	-0.621971188	7.9412	20.6401	-17.4026	-5.9422	277.105	67.974	68.117
moss	Cladonia multiformisSCan	-0.007398559	-0.013788715	0.025134454	0.27017407	-1.170108043	-0.730798319	4.1575	15.2645	-15.9855	-6.581	259.6175	208.325	71.1375	0.003003601	0.004669868	0.063664466	0.721664091	0.358745498	-0.338355342	-0.677635054	7.808	20.1565	-16.7795	-5.30525	286.5875	69.82	58.635
moss	Cladonia pyxidataSCan	-0.002269999	-0.011045291	0.029836953	0.776156281	-1.132140129	-0.519777365	4.200363636	14.97454545	-16.39236364	-6.404909091	312.7127273	205.7690909	40.90181818	-0.000168547	-0.004107563	0.045604322	0.100395742	0.807140456	-0.377565426	-0.673507803	6.2516	19.9886	-15.6548	-3.1842	297.798	65.828	59.116
forb	Cornus cadensisSCan	-0.002219568	-0.01347401	0.030782953	0.595517407	-0.707465186	-0.631348739	4.806525	16.8146	-15.69145	-4.98295	266.871	131.43225	65.34025	0.003648062	0.006059538	0.064645099	0.754376596	0.340986217	-0.329368608	-0.715452156	7.946987342	20.74544304	-17.41982278	-5.75764557	274.8465823	70.76987342	68.8764557
shrub	Cornus stoloniferaSCan	0.001294461	-0.007084891	0.03757503	0.692443835	-0.569391185	-0.669476934	5.647428571	18.33228571	-14.974	-3.816285714	278.2314286	99.82571429	64.33428571	0.001964672	0.012812897	0.068608472	1.557290026	-0.032351226	-0.153647745	-0.266938776	8.557142857	21.608	-19.59542857	-8.277714286	229.4057143	57.73714286	102.7457143
forb	Delphinium glaucumSCan	-0.000821867	-0.012531536	0.033704682	0.881965094	-0.670754456	-0.476893527	4.375076923	15.92538462	-16.01907692	-5.281076923	304.9107692	135.88	41.05076923	0.004126327	0.003933512	0.063806076	0.491064743	0.407564872	-0.364140733	-0.792719549	7.847538462	20.77461538	-17.25923077	-5.446307692	282.3723077	74.06461538	64.05692308
moss	Dicranum acutifoliumSCan	-0.003073229	-0.012874636	0.030973761	0.695256388	-0.859914251	-0.525110616	4.057714286	15.03828571	-16.10028571	-5.930285714	294.1514286	166.2571429	46.55428571	0.003336649	-0.003084205	0.051388098	0.294917985	0.710547076	-0.430108043	-0.788434231	6.704	19.37714286	-15.09857143	-3.256285714	306.96	74.14	50.80571429
moss	Dicranum fuscescensSCan	-0.003767739	-0.012632843	0.028556012	0.631710368	-1.029918494	-0.617547229	4.252105263	15.40252632	-16.10884211	-6.294842105	293.6189474	188.98	51.25684211	0.003606242	0.004941682	0.063962596	0.648377918	0.442924117	-0.384595944	-0.851097492	7.946	20.22347368	-16.35115789	-4.994947368	297.2042105	75.02210526	52.25684211
moss	Dicranum polysetumSCan	-0.003516035	-0.013489967	0.030085063	0.714614989	-0.776383125	-0.576012691	4.501285714	16.35714286	-16.0615	-5.411857143	280.5885714	144.2992857	54.70071429	0.002950609	0.004705368	0.062403876	0.648752064	0.408751501	-0.350670554	-0.721287944	7.941357143	20.44578571	-16.89028571	-5.426785714	288.8278571	70.92428571	59.04642857
moss	Dicranum scopariumSCan	-0.005393157	-0.01327611	0.026094238	0.465741297	-1.256788715	-0.668601441	3.96	14.63875	-16.257625	-6.90075	285.91125	223.8175	52.365	0.001061525	-0.003321429	0.052471188	0.284697169	0.674456783	-0.413280312	-0.709135654	6.921375	19.137375	-14.954625	-3.231	312.12625	70.53875	46.73
forb	Disporum trachycarpumSCan	-0.001426971	-0.020810724	0.029154062	0.397462985	-0.470228091	-0.571716687	4.793	18.22833333	-15.20666667	-3.662666667	239.9633333	84.90333333	92.79333333	0.001688675	0.013058023	0.067589436	1.639717105	-0.068571429	-0.132068828	-0.214141657	8.588666667	21.59133333	-19.745	-8.505	224.6466667	56.58	105.6166667
moss	Drepanocladus uncitusSCan	-0.003930486	-0.012658092	0.028875093	0.586552335	-1.087710513	-0.630151489	4.23152381	15.32485714	-15.96914286	-6.326285714	285.1790476	194.2485714	55.10952381	0.002653633	0.004557709	0.063793289	0.711221126	0.431020408	-0.365554222	-0.745900646	7.911428571	20.222	-16.42285714	-5.003428571	292.3390476	72.00571429	55.37428571
grass	Elymus innovatusSCan	-0.002278854	-0.012474552	0.031663027	0.668689571	-0.807214314	-0.61800949	4.631142857	16.24533333	-15.81250794	-5.342190476	280.3047619	148.1742857	57.15587302	0.003785514	0.003569961	0.059844967	0.374023096	0.525144915	-0.364210446	-0.748774939	7.556984127	20.60365079	-16.49488889	-4.669365079	288.8663492	66.8568254	62.40190476
forb	Epilobium angustifoliumSCan	-0.003468693	-0.01467903	0.028842358	0.578017312	-0.799565932	-0.622651798	4.608710526	16.50281579	-15.87857895	-5.407526316	271.1442105	149.1476316	63.51078947	0.003462372	0.005714722	0.064317862	0.714864154	0.355025335	-0.33124086	-0.710594472	7.937428571	20.75864935	-17.35464935	-5.672805195	277.2877922	69.96545455	67.76883117
forb	Equisetum arvenseSCan	0.001743097	-0.01112049	0.03588905	0.70611234	-0.61750932	-0.611656031	5.152105263	17.30347368	-15.36357895	-4.221894737	278.3357895	112.5526316	57.09578947	0.002553864	0.009342516	0.068939155	1.118178906	0.203171795	-0.251969419	-0.598551842	8.303157895	20.99863158	-18.40084211	-6.871052632	260.2231579	67.15789474	76.88210526
forb	Equisetum pratenseSCan	-0.002379695	-0.014632825	0.031779455	0.463670039	-0.644129652	-0.670234951	4.936571429	17.33057143	-15.32742857	-4.589571429	252.7928571	120.2771429	77.11	0.003339393	0.008425656	0.068252787	1.016740764	0.243714629	-0.280867776	-0.681732121	8.223571429	20.78142857	-18.07	-6.524428571	266.9157143	70.25571429	71.87
forb	Equisetum scirpoidesSCan	-0.003512905	-0.012060924	0.02777401	0.606344538	-1.11842437	-0.597983193	4.246375	15.309375	-16.1385	-6.285625	296.5875	204.71125	51.9025	0.003756002	0.00217407	0.059596038	0.254793565	0.562929172	-0.404768908	-0.833052221	7.60525	20.324125	-16.073	-4.428	305.425	71.16375	49.99125
forb	Equisetum sylvaticumSCan	0.0016314	-0.009492353	0.038604729	0.694877603	-0.533633279	-0.643666162	5.366086957	17.62086957	-15.19034783	-3.936956522	274.2965217	96.10695652	61.06086957	0.002924996	0.008164727	0.067574091	1.022931873	0.237041599	-0.272719871	-0.666970092	8.236608696	20.84347826	-18.23078261	-6.704956522	266.2686957	70.22782609	72.39478261
forb	Fragaria virginiaSCan	-0.003678621	-0.013827	0.029339387	0.565233221	-0.856522973	-0.636429117	4.545490909	16.34509091	-15.82069091	-5.507927273	272.4487273	156.5585455	65.02472727	0.003571756	0.006884121	0.065134912	0.854786732	0.282972825	-0.305880607	-0.651650333	7.979745455	20.86596364	-17.81043636	-6.103090909	265.3629091	69.29090909	75.38254545
forb	Galium borealeSCan	-0.002464674	-0.014075367	0.031021696	0.635021228	-0.697141686	-0.618029456	4.746487805	16.9995122	-15.74853659	-4.894292683	272.4356098	129.3243902	64.92146341	0.003765994	0.008027406	0.065988229	0.989583838	0.257742512	-0.295020642	-0.659879952	8.049853659	20.87760976	-17.90541463	-6.325268293	258.7595122	70.62634146	78.92292683
forb	Geranium richardsoniiSCan	0.000519979	-0.013888527	0.033805522	0.639759904	-0.585333562	-0.553983879	5.030857143	17.41371429	-15.50857143	-4.190857143	269.4771429	107.7114286	67.79142857	-0.003799005	-0.002711713	0.051310581	0.241696609	0.763766078	-0.387569885	-0.605138055	7.584857143	20.40685714	-15.84485714	-3.881714286	306.04	63.78857143	52.00571429
forb	Gymnocarpium dryopterisSCan	0.004450507	-0.000264542	0.053421369	0.750727928	-0.487521554	-0.699879952	6.572	17.98309091	-14.93963636	-3.256545455	317.9145455	79.33272727	37.03454545	0.002916949	0.008699771	0.068052385	1.062247157	0.275062752	-0.290516206	-0.733174724	8.282363636	20.76109091	-17.90418182	-6.474727273	270.0581818	71.52363636	69.92
forb	Haberia obtusataSCan	0.002776196	-0.008568685	0.036445893	0.865134625	-0.758339907	-0.587995198	5.132857143	16.39171429	-15.63571429	-4.955142857	301.8885714	137.2657143	44.26571429	0.005856971	0.002020923	0.058430458	0.293596887	0.605776025	-0.446853027	-0.868070657	7.349714286	19.70171429	-15.28771429	-3.850571429	313.0485714	75.10857143	43.24857143
forb	Hedysarum alpinumSCan	-0.00052079	-0.013231038	0.031472225	0.829728255	-0.859936702	-0.502913893	4.35	15.818	-16.01109091	-5.528545455	300.2254545	163.9672727	43.85636364	0.006132053	0.0000572	0.051989523	0.296130421	0.698810433	-0.41717778	-0.764195133	6.944545455	20.24345455	-15.16818182	-3.601636364	282.6072727	70.03454545	65.98545455
forb	Heracleum latumSCan	0.001129892	-0.013094838	0.034823529	0.555097239	-0.64907563	-0.618588235	5.0848	17.2718	-15.1804	-4.2312	263.23	115.772	67.926	0.003919808	0.005544298	0.065664346	0.673818326	0.37164946	-0.335903962	-0.82667467	8.0004	20.5786	-17.583	-5.8044	277.464	76.912	63.086
forb	Hylocomium splendensSCan	-0.003267837	-0.013246228	0.029814218	0.632830213	-0.888382596	-0.608977645	4.421486486	15.91045946	-15.95464865	-5.714540541	280.3208108	163.8248649	56.77486486	0.00335226	0.005616106	0.06379819	0.665083012	0.400827358	-0.336151974	-0.730497388	7.877486486	20.63259459	-17.08567568	-5.450378378	282.2505405	69.43810811	64.14135135
moss	Hypnum revolutumSCan	-0.001860264	-0.012531092	0.031271068	0.962189676	-0.797848739	-0.361719088	3.948	14.95	-16.3396	-5.8396	317.744	159.984	31.576	-0.000573349	-0.009377191	0.038138776	0.021482155	0.754208884	-0.436244898	-0.633037215	5.788	19.7244	-15.56	-3.1656	283	79.056	72.308
tree	Juniperus communisSCan	-0.004076831	-0.014358501	0.029209579	0.552370001	-0.91453592	-0.596914134	4.193157895	15.43315789	-15.91	-5.955473684	271.8747368	169.8010526	59.98947368	0.002695478	-0.007115913	0.040852341	0.100001859	0.740221422	-0.431657997	-0.649209017	5.986444444	19.71844444	-15.33255556	-3.299	266.6333333	76.49	78.27555556
forb	Lathyrus ochroleucusSCan	-0.003280192	-0.016158583	0.030071669	0.526531813	-0.573133253	-0.60204922	4.93365	17.6362	-15.617	-4.51255	256.4095	110.806	77.0685	0.003867147	0.008291932	0.066087235	1.029214575	0.223733801	-0.28476252	-0.63201773	8.075641026	20.88974359	-18.03964103	-6.490769231	256.3564103	70.25179487	80.40051282
shrub	Ledum groenlandicumSCan	0.000324487	-0.010789814	0.034379709	0.775116855	-0.663410896	-0.581157059	4.948255319	16.6852766	-15.7167234	-4.729191489	283.3953191	124.4646809	49.5787234	0.003547393	0.004968966	0.062857654	0.588017696	0.397671579	-0.346043779	-0.707061378	7.870085106	20.62319149	-16.96859574	-5.354340426	286.4548936	68.98765957	62.29361702
forb	Linea borealisSCan	-0.003163945	-0.013716368	0.030218198	0.608872561	-0.78241687	-0.634057189	4.618891566	16.44693976	-15.808	-5.342795181	271.8281928	144.9301205	62.19277108	0.00303788	0.005327297	0.06343401	0.691504326	0.38359363	-0.334234513	-0.698481031	7.908987952	20.76744578	-17.20725301	-5.538240964	278.3585542	69.22024096	67.44072289
forb	Listera cordataSCan	-0.004323329	-0.01177591	0.027110844	0.42122449	-1.048547419	-0.720704282	4.792666667	16.60733333	-15.55866667	-5.905	258.8733333	181.4133333	78.14	0.005486995	0.002822729	0.060456182	0.339132828	0.522713085	-0.442553021	-0.930204082	7.599666667	19.84	-15.61666667	-4.174666667	309.8966667	77.83	44.51666667
shrub	Lonicera dioicaSCan	0.000614646	-0.017934831	0.035745841	0.488694907	-0.387583605	-0.561581204	5.222142857	19.32342857	-14.725	-2.783285714	241.3157143	64.50857143	99.29285714	0.002960727	0.008878409	0.069213857	1.021726337	0.274872235	-0.27697822	-0.662874293	8.148714286	20.97314286	-18.12042857	-6.423857143	261.8985714	68.19857143	75.35
shrub	Lonicera involucrataSCan	-0.003934201	-0.013000746	0.027362902	0.408890043	-0.893843808	-0.734194218	4.715783784	16.72356757	-15.62351351	-5.332972973	255.6821622	159.3994595	75.95945946	0.003445962	0.008232439	0.067124753	1.026706808	0.233198144	-0.280853963	-0.656605561	8.188162162	20.86356757	-18.08962162	-6.582540541	262.8816216	70.55621622	75.26540541
forb	Lycopodium annotinumSCan	0.00150651	-0.00947973	0.034843106	0.809627851	-0.844338351	-0.600598393	4.978307692	16.35546154	-15.72561538	-5.039076923	299.1269231	152.1607692	46.03230769	0.002800628	0.005045526	0.064468372	0.672368505	0.432660449	-0.359366516	-0.813351187	8.013	20.53676923	-16.795	-5.286923077	290.2938462	73.11923077	57.05153846
forb	Lycopodium complatumSCan	0.002146459	-0.008758703	0.03539896	0.688211285	-0.701232493	-0.634653862	5.098666667	16.29733333	-15.443	-4.787666667	281.6666667	134.45	53.53333333	0.004620248	0.003887955	0.062368147	0.450288545	0.334253701	-0.335662265	-0.630356142	7.837333333	20.59766667	-17.13633333	-5.524333333	290.2966667	68.69666667	60.13
forb	Maianthemum cadenseSCan	-0.000718861	-0.010076376	0.039806496	0.711289056	-0.393451218	-0.631408455	5.472918919	18.87443243	-15.28783784	-3.012054054	280.0108108	70.86702703	67.40324324	0.003188995	0.008599332	0.067660881	1.046927938	0.213454463	-0.268721975	-0.622582006	8.232756757	20.88367568	-18.19632432	-6.686594595	263.2962162	68.80486486	74.75189189
forb	Mertensia paniculataSCan	0.001273896	-0.011943871	0.035308417	0.79795118	-0.595041216	-0.540944911	5.038888889	16.97902222	-15.66395556	-4.494488889	283.2862222	112.7777778	52.19422222	0.003369134	0.007458023	0.066134827	0.903677144	0.289811925	-0.304474857	-0.694761104	8.068577778	20.80795556	-17.80226667	-6.175644444	267.9271111	70.73288889	72.36533333
forb	Mitella nudaSCan	-0.000698679	-0.012919448	0.0332988	0.626968788	-0.63102521	-0.618410564	5.04995	17.3766	-15.45475	-4.49085	267.2425	115.341	67.007	0.003130732	0.007635174	0.067260144	0.941946172	0.249895558	-0.28480072	-0.646373349	8.17415	20.83495	-17.9937	-6.42605	269.1045	68.6765	71.4055
forb	Moneses unifloraSCan	-0.004445207	-0.013046133	0.02701149	0.509909106	-1.077283485	-0.682140285	4.121142857	15.29028571	-16.056	-6.080571429	275.5371429	192.0714286	58.26571429	0.004500086	0.003244726	0.063304407	0.373491861	0.5090722	-0.413863831	-0.864208541	7.668571429	19.89371429	-15.62657143	-4.049714286	307.4228571	71.79714286	45.12
forb	Orthilia secundaSCan	-0.003368606	-0.014284894	0.028555734	0.584045911	-0.983063274	-0.62994876	4.312487805	15.82702439	-15.92760976	-5.86204878	273.255122	178.9912195	60.13463415	0.003986531	0.005323573	0.064332387	0.631705911	0.390605803	-0.349258923	-0.736597078	7.879121951	20.56302439	-16.89985366	-5.309853659	284.9692683	70.65658537	62.10878049
forb	Osmorhiza depauperataSCan	-0.002753902	-0.017805522	0.028888355	0.536917167	-0.727841537	-0.585695078	4.6368	17.4134	-15.5982	-4.488	258.894	129.506	79.638	0.00404946	0.003440096	0.063268667	0.417569352	0.466261705	-0.406761104	-0.911788715	7.8352	20.4062	-16.4002	-4.8122	302.486	77.016	50.268
moss	Peltigera aphthosaSCan	-0.003873396	-0.013346477	0.028764337	0.570048019	-0.986242497	-0.64206852	4.283115385	15.53965385	-15.96173077	-6.0365	280.3873077	179.9223077	56.51	0.003259304	0.002837196	0.058143227	0.35341226	0.587736633	-0.375512974	-0.743740881	7.504384615	20.32519231	-16.1835	-4.503807692	296.9730769	67.39730769	55.77192308
moss	Peltigera caniSCan	-0.003918217	-0.014458283	0.028197629	0.560538715	-0.960451681	-0.612984694	4.224375	15.5483125	-16.0083125	-6.0235625	281.179375	178.516875	57.125625	0.002858944	0.004165516	0.061760954	0.526416817	0.430060024	-0.343631453	-0.675358643	7.8099375	20.48325	-16.854625	-5.2063125	288.40625	67.645	60.023125
moss	Peltigera malaceaSCan	-0.00269765	-0.014600926	0.028951123	0.679969131	-0.869967416	-0.550190362	4.201285714	15.45442857	-16.08485714	-5.841857143	290.7414286	167.3614286	47.60857143	0.004701423	0.001972217	0.056829017	0.291222056	0.670156062	-0.431442291	-0.839348311	7.206571429	19.80271429	-15.32014286	-3.743857143	305.98	72.47857143	48.00285714
shrub	Petasites palmatusSCan	0.000857235	-0.011870902	0.036430049	0.748396897	-0.525873118	-0.552800813	5.171153846	17.39103846	-15.49638462	-4.136115385	275.2642308	98.06923077	59.57692308	0.003602826	0.007412503	0.065676424	0.913435015	0.288429218	-0.306153846	-0.698274079	8.032769231	20.81057692	-17.74684615	-6.146846154	265.8015385	70.84461538	74.22423077
tree	Picea glaucaSCan	-0.000481682	-0.012323219	0.034176512	0.774204578	-0.616514468	-0.559548785	4.820068966	16.7782069	-15.76365517	-4.637413793	283.2672414	115.3134483	53.01689655	0.00327411	0.006454582	0.065029452	0.808350138	0.322537015	-0.316852341	-0.685362945	8.030666667	20.80006667	-17.49286667	-5.919366667	275.1266667	69.61633333	68.851
tree	Picea mariaSCan	0.001024496	-0.011965089	0.037778009	0.769644074	-0.444094611	-0.54801207	5.265405405	17.98010811	-15.31886486	-3.654324324	274.6291892	81.28972973	60.54216216	0.003690211	0.00525421	0.063526946	0.603247294	0.427855034	-0.35725382	-0.780210895	7.878864865	20.50994595	-16.85140541	-5.240162162	289.3789189	71.04378378	59.47567568
tree	Pinus contortaSCan	-0.003798319	-0.013694382	0.029443569	0.55095847	-0.859110949	-0.663787602	4.503130435	16.12530435	-15.81808696	-5.596289855	269.2886957	156.7994203	63.20492754	0.003431727	0.002390122	0.058987549	0.286922197	0.61248568	-0.394448294	-0.800894529	7.518971429	20.20874286	-15.8968	-4.175342857	305.2208571	68.10942857	50.06571429
moss	Plagiomnium cuspidatumSCan	-0.003693277	-0.013773709	0.026291717	0.623469388	-0.993535414	-0.582340936	4.15625	15.70725	-16.25175	-5.9075	289.76	187.2775	52.02	0.003270708	0.010380552	0.069777311	1.321139828	0.025066026	-0.186686675	-0.369321729	8.357	21.01825	-19.29725	-7.89625	248.27	64.5	83.8325
moss	Pleurozium schreberiSCan	-0.003606242	-0.013114586	0.029635114	0.572876351	-0.882016206	-0.647995198	4.500875	16.01685	-15.88425	-5.650225	275.268	161.40325	60.36	0.00333117	0.005401746	0.063921213	0.660801161	0.390161398	-0.335965497	-0.729456227	7.916049383	20.6957284	-17.1682963	-5.509259259	282.5995062	69.50790123	64.13308642
moss	Pohlia nutansSCan	-0.0042505	-0.013730932	0.028783834	0.65229932	-0.955164466	-0.613339736	4.2192	15.63993333	-16.06293333	-6.082333333	282.9213333	176.502	53.77466667	0.003042017	0.004919088	0.0631507	0.708754028	0.404702681	-0.357895158	-0.731841537	7.899066667	20.3358	-16.6458	-5.199333333	284.5906667	71.42333333	60.696
forb	Polytrichum communeSCan	-0.001603472	-0.014044879	0.032192446	0.683590359	-0.709557669	-0.55951242	4.869076923	16.76538462	-15.73430769	-4.982307692	277.2815385	133.0169231	56.47076923	0.002326346	0.004117462	0.061503371	0.556763962	0.52062425	-0.382487764	-0.813260689	7.859230769	20.50092308	-16.38892308	-4.877076923	297.5753846	71.40153846	54.50769231
forb	Polytrichum strictumSCan	0.000323787	-0.005788372	0.039023838	0.585402161	-0.788688047	-0.768698336	5.299428571	16.55371429	-15.29142857	-4.690571429	278.0257143	140.82	60.62571429	0.002704167	0.007202195	0.064884239	0.868903608	0.263158978	-0.286091579	-0.596192763	8.081428571	20.88571429	-17.98771429	-6.320857143	265.9885714	66.1	75.21142857
tree	Populus balsamiferaSCan	-0.002096038	-0.013818266	0.034282575	0.54850494	-0.504942285	-0.65664789	5.019307692	18.21561538	-15.23153846	-3.676538462	260.2338462	93.07307692	83.38923077	0.002808754	0.009118109	0.067979315	1.140833241	0.205579463	-0.257783729	-0.615416013	8.277692308	20.96123077	-18.38561538	-6.902923077	257.4669231	68.64230769	78.55
tree	Populus tremuloidesSCan	-0.002452508	-0.015527158	0.032100448	0.533843252	-0.517483402	-0.593458608	4.973510204	18.12595918	-15.35620408	-3.939714286	257.2208163	98.93020408	82.97469388	0.00365289	0.008200799	0.066320602	1.018043888	0.236427959	-0.287050004	-0.646589411	8.104938776	20.88118367	-18.00942857	-6.468653061	259.9571429	70.21102041	78.01795918
shrub	Potentilla fruticosaSCan	-0.001962614	-0.011354485	0.03251312	0.700723718	-1.040816327	-0.566756989	4.294285714	15.246	-15.83257143	-6.077714286	287.76	185.1	53.84857143	0.005792488	0.001745841	0.055006688	0.333261282	0.660867776	-0.38179386	-0.720109758	7.043142857	20.28971429	-15.68	-3.989142857	282.0114286	65.54857143	64.98285714
moss	Ptilium crista-castrensisSCan	-0.002714177	-0.013544472	0.030337808	0.643577431	-0.755711012	-0.606344356	4.646242424	16.43778788	-15.85330303	-5.247212121	273.6845455	140.6778788	59.50787879	0.003711959	0.005319494	0.063970154	0.626348565	0.412238249	-0.349231139	-0.761938498	7.891630769	20.51113846	-16.91661538	-5.346215385	287.9618462	71.12061538	59.57323077
forb	Pyrola asarifoliaSCan	-0.001581302	-0.013079648	0.032050861	0.607022564	-0.686139599	-0.617973883	4.957959184	17.02465306	-15.65342857	-4.781673469	272.7865306	126.9297959	63.8677551	0.00363574	0.006875175	0.065121004	0.861826297	0.288898253	-0.309904207	-0.667452287	7.969632653	20.83689796	-17.75420408	-6.068938776	264.4730612	70.2922449	75.32204082
shrub	Pyrola chloranthaSCan	-0.002836735	-0.01227521	0.029051921	0.623490396	-1.203748499	-0.684987995	4.365625	15.60175	-15.97875	-6.198125	280.29875	212.95625	57.4925	0.0037509	0.001947179	0.058247299	0.290518257	0.635513205	-0.410327131	-0.800588235	7.41975	19.92025	-15.5935	-4.035	309.59375	70.76875	46.955
moss	Rhytidium rugosumSCan	-0.0030012	-0.012908363	0.026885154	0.727859144	-0.988971589	-0.499143657	3.979666667	14.94866667	-16.41366667	-6.189666667	303.3466667	184.3266667	38.73333333	-0.001856743	-0.018352141	0.036559424	-0.052572727	0.563337335	-0.32042417	-0.481776711	5.553666667	20.18066667	-15.11666667	-2.643	254.0966667	55.44333333	96.83333333
shrub	Ribes lacustreSCan	-0.001561768	-0.012964729	0.031108215	0.637685932	-0.668301606	-0.634944263	4.828571429	16.824	-15.75057143	-4.872761905	275.3885714	124.3095238	59.76666667	0.003038701	0.008261819	0.067956325	1.024080198	0.258690905	-0.283647173	-0.688266164	8.22847619	20.73380952	-17.89990476	-6.471619048	270.8704762	70.63047619	68.81333333
shrub	Ribes oxyacanthoidesSCan	-0.003864346	-0.0174998	0.026356943	0.437470988	-0.721860744	-0.611684674	4.728	17.4225	-15.65383333	-4.894666667	248.1833333	134.4816667	81.65	0.003212085	0.007255702	0.06747539	0.888250878	0.285254102	-0.304529812	-0.69645058	8.139666667	20.8955	-17.83783333	-6.203833333	267.4583333	70.33	72.595
shrub	Ribes tristeSCan	0.00368351	-0.003742006	0.045028921	0.829322274	-0.44381971	-0.713059042	5.904363636	18.24981818	-14.888	-3.195636364	283.9836364	73.30181818	51.32727273	0.003014006	0.008367747	0.068214486	1.01125978	0.25615046	-0.280472189	-0.658135254	8.228833333	20.90433333	-18.11383333	-6.532666667	266.6833333	70.11333333	73.16666667
shrub	Rosa acicularisSCan	-0.001670445	-0.014573019	0.03148582	0.693723515	-0.634307541	-0.559705648	4.719896104	16.83812987	-15.78179221	-4.873636364	274.4527273	121.7236364	59.46025974	0.003677211	0.006026286	0.064507445	0.756450146	0.339547559	-0.328756957	-0.710253972	7.941480519	20.76828571	-17.44111688	-5.771194805	273.6833766	70.77558442	69.88051948
shrub	Rubus idaeusSCan	0.001065826	-0.015812325	0.035171869	0.62972589	-0.416618647	-0.540742297	5.146666667	18.53825	-15.17366667	-3.319083333	260.3458333	74.785	79.22416667	0.003195006	0.007164274	0.067649268	0.870358074	0.311782953	-0.308471549	-0.725456903	8.12712	20.85184	-17.8404	-6.15528	270.8272	70.9504	70.1912
forb	Rubus pedatusSCan	0.006645489	0.000657124	0.047671622	0.889057161	-0.616345	-0.778993444	5.944153846	16.77830769	-15.01430769	-3.902307692	309.9846154	104.8923077	32.24461538	0.003074337	0.004680765	0.063747345	0.663264785	0.471290054	-0.393026134	-0.82748915	7.981846154	20.49738462	-16.32738462	-4.910153846	298.7107692	73.96923077	53.94769231
shrub	Rubus pubescensSCan	-0.0000257	-0.01552461	0.035440348	0.650811182	-0.403920425	-0.532689647	5.19152381	18.75604762	-15.18561905	-3.225952381	262.4514286	71.76809524	79.49857143	0.00351695	0.008630995	0.066630881	1.065768179	0.242190591	-0.283586577	-0.670512777	8.141380952	20.8817619	-18.03533333	-6.532904762	258.6219048	70.88333333	78.4047619
tree	Salix bebbiaSCan	-0.000479638	-0.012177302	0.033749561	0.683363191	-0.61253486	-0.599335119	4.903692308	17.05038462	-15.61223077	-4.450538462	277.8438462	115.9053846	60.28461538	0.003668483	0.008546126	0.064922708	1.042081166	0.239972297	-0.293894173	-0.682731554	8.119307692	20.91546154	-17.89492308	-6.429384615	257.7176923	71.02384615	80.17615385
tree	Salix glaucaSCan	-0.002257436	-0.006478325	0.033646525	0.815088702	-1.33044151	-0.571690009	3.968444444	14.05888889	-16.15022222	-6.72	301.2977778	234.5066667	43.28222222	0.004598106	-0.001381353	0.050332133	0.31200139	0.708507403	-0.464788582	-0.795400827	6.652666667	18.972	-14.71533333	-3.078888889	298.9911111	77.82444444	49.95555556
tree	Salix myrtillifoliaSCan	0.001911765	-0.00669928	0.036231092	0.958061224	-0.847340936	-0.555336134	4.75025	15.85575	-15.85125	-5.22125	307.1925	150.2675	35.8775	0.00327491	0.003348739	0.05990036	0.369646522	0.520252101	-0.351908764	-0.723187275	7.65575	20.523	-16.735	-4.9325	294.38	65.72	57.8225
tree	Salix scouleriaSCan	-0.004229425	-0.014923303	0.028347872	0.365858343	-0.654565826	-0.767336268	4.624	17.34822222	-15.63711111	-4.79	244.7666667	124.8533333	86.84	0.001015873	0.001255969	0.059636655	0.302191014	0.564028278	-0.386832066	-0.717572362	7.813333333	20.67866667	-16.32177778	-4.552888889	300.4466667	67.11555556	54.42444444
tree	SalixSCan	0.000330372	-0.011082353	0.035859784	0.758357743	-0.611841537	-0.560542617	4.7186	16.0956	-15.6844	-4.7472	285.312	118.388	50.122	0.003229772	0.011018968	0.072929652	1.317677451	0.085037215	-0.211073229	-0.445608643	8.4426	21.0704	-18.8506	-7.3808	254.942	64.052	80.144
shrub	Shepherdia cadensisSCan	-0.003538237	-0.01448441	0.029149995	0.601488595	-0.798183057	-0.636652931	4.452216216	16.27205405	-15.83383784	-5.544756757	277.3762162	152.1827027	60.70108108	0.003868705	0.005568206	0.062451507	0.683931678	0.363169268	-0.323986858	-0.640998294	7.751684211	20.86773684	-17.25410526	-5.511684211	270.7547368	66.59736842	74.61052632
forb	Smilaci racemosaSCan	-0.001997599	-0.017290844	0.031840664	0.452257994	-0.51446906	-0.602488268	4.885636364	18.11781818	-14.97745455	-3.676181818	244.8345455	92.93818182	93.11818182	0.004381971	0.00549558	0.064593255	0.703168719	0.396987886	-0.357354578	-0.873748772	7.902	20.57345455	-17.23963636	-5.578727273	274.9418182	78.40909091	66.04727273
forb	Smilaci stellataSCan	-0.003018487	-0.018503721	0.029136615	0.498453782	-0.519601441	-0.569719088	4.724	17.7392	-15.5846	-4.2666	260.498	101.742	78.852	0.002090276	0.003460744	0.063165906	0.425694104	0.466055222	-0.363034814	-0.696302521	7.8002	20.9666	-17.1796	-5.0542	282.12	66.644	66.486
forb	Solidago multiradiataSCan	-0.00067407	-0.008037215	0.034590036	0.941170468	-1.421206483	-0.466002401	3.703	13.70625	-16.4	-6.73225	302.4625	246.4225	34.095	0.002418367	-0.008831933	0.042560024	0.11324342	0.744135654	-0.383583433	-0.621044418	5.9225	19.28875	-15.0845	-3.02375	277.4025	68.6775	66.565
tree	Sorbus scopuliSCan	0.002581513	-0.001637935	0.043618727	0.741118848	-0.566064826	-0.827490996	5.803	17.6632	-14.9476	-3.5344	289.24	93.126	50.486	0.004245858	0.006446098	0.066779352	0.877069252	0.397142857	-0.372681873	-0.874405762	8.0772	20.308	-16.726	-5.394	286.342	79.026	56.946
shrub	Spiraea betulifoliaSCan	-0.004948816	-0.014399869	0.029728473	0.495132598	-0.714030339	-0.698162174	4.739363636	16.92572727	-15.66190909	-5.119909091	256.0918182	132.7663636	73.64636364	0.002021817	0.000757451	0.054818101	0.375881052	0.669730153	-0.423992902	-0.793237643	7.516521739	20.15008696	-15.68834783	-4.060956522	300.0330435	73.27826087	53.50347826
shrub	Stereocaulon tomentosumSCan	-0.002063225	-0.01397479	0.029779912	0.701056423	-0.775494198	-0.527935174	4.302166667	15.80666667	-15.9725	-5.521	300.9133333	155.5	47.965	0.00569908	0.001829132	0.055662265	0.394031789	0.694041617	-0.443369348	-0.835222089	7.077166667	19.273	-15.16	-3.697333333	303.1916667	74.84666667	47.46333333
forb	Streptopus amplexifoliusSCan	-0.000281633	-0.014718127	0.033230252	0.651080432	-0.552237695	-0.568216086	5.0847	17.4981	-15.5233	-4.3536	269.793	102.889	66.348	0.004503241	0.004473229	0.061147659	0.563473616	0.475978391	-0.398571429	-0.814861945	7.7301	20.2894	-16.1857	-4.7216	295.055	74.371	56.516
shrub	Symphoricarpos albusSCan	-0.000915566	-0.01745082	0.032803201	0.54782553	-0.426391357	-0.573096439	4.960266667	18.68693333	-15.03293333	-3.231066667	250.1773333	75.024	89.75066667	0.002233533	0.011467627	0.069588155	1.361809463	0.080364946	-0.201453381	-0.430658663	8.451733333	21.32573333	-18.97626667	-7.545333333	243.6853333	62.028	90.36133333
forb	Taraxacum officileSCan	-0.001064654	-0.012656491	0.032419825	0.661697822	-0.603381924	-0.651668667	4.757142857	17.25885714	-15.60857143	-4.230857143	267.5914286	114.3142857	60.96285714	0.004083691	0.006108729	0.064059681	0.724306287	0.328026068	-0.332416395	-0.694158806	7.891714286	20.958	-17.608	-5.767714286	262.1428571	70.32571429	78.95714286
forb	Thalictrum venulosumSCan	-0.005234094	-0.015823289	0.024119088	0.396057623	-0.906564226	-0.662472989	4.5756	16.9764	-15.7772	-5.3296	253.322	162.2	80.208	0.003929892	0.007534214	0.065932293	0.887153633	0.272388956	-0.304917167	-0.684744298	8.0568	21.022	-17.9552	-6.2472	260.698	70.73	78.676
moss	Thuidium abietinumSCan	-0.0009988	-0.013071514	0.032308009	0.971867604	-0.735942377	-0.433997599	4.122	15.61542857	-16.23542857	-5.495142857	301.7142857	142.2914286	37.73714286	0.006062082	-0.004817699	0.0444994	0.321654492	0.717887155	-0.417780827	-0.68304579	6.379714286	20.15685714	-15.00371429	-3.159142857	258.2057143	71.26857143	83.78571429
moss	Tomenthypnum nitensSCan	-0.007373349	-0.012184074	0.027836735	0.639479792	-0.886194478	-0.586482593	3.495333333	14.43566667	-16.40533333	-6.306666667	256.2766667	171.4933333	54.87	0.004363345	0.007373349	0.065846339	0.937003064	0.075270108	-0.258871549	-0.395214086	8.155666667	20.906	-18.314	-6.809666667	260.43	65.97333333	79.35333333
moss	Tortula ruralisSCan	-0.001591036	-0.010202481	0.03152621	0.780008003	-1.115358143	-0.522112845	4.038	14.41666667	-16.195	-6.296666667	302.26	201.5666667	38.13333333	0.002489796	-0.011318928	0.040463385	0.164564407	0.55757503	-0.393813525	-0.59552621	6.147666667	20.12766667	-14.505	-2.801	251.3366667	62.78333333	93.02333333
shrub	Vaccinium caespitosumSCan	-0.000825793	-0.014169782	0.03207491	0.760467844	-0.715563025	-0.506903104	4.640685714	16.4692	-15.91691429	-5.017371429	280.6617143	136.2822857	53.24514286	0.003803262	0.002876351	0.057731799	0.308283463	0.591281689	-0.382902337	-0.783389591	7.414588235	20.361	-16.10041176	-4.330352941	293.1264706	68.13647059	59.13352941
shrub	Vaccinium myrtilloidesSCan	0.004672955	-0.00303893	0.046867604	0.78937918	-0.520176642	-0.747837421	5.808714286	17.31357143	-14.81978571	-3.3775	291.2735714	89.415	43.52714286	0.003410736	0.007526153	0.067368204	0.916187907	0.263980449	-0.301764706	-0.669499228	8.193642857	20.81914286	-17.76978571	-6.277571429	274.455	70.08214286	68.27928571
shrub	Vaccinium vitis-idaeaSCan	-0.001178137	-0.01527001	0.032035083	0.737165397	-0.51512752	-0.491051278	4.812122449	17.0235102	-15.77787755	-4.624489796	275.0326531	104.6608163	55.74653061	0.003351251	0.005257025	0.062672416	0.588170285	0.420953034	-0.33088566	-0.6811995	7.818122449	20.60991837	-17.01453061	-5.340693878	286.0616327	66.42204082	62.93183673
shrub	Viburnum eduleSCan	0.001299377	-0.011358029	0.038258618	0.70584348	-0.430664837	-0.608263877	5.454714286	18.42728571	-15.21609524	-3.369571429	270.7980952	77.51952381	68.10761905	0.003509632	0.008350998	0.066824101	1.033238762	0.235593666	-0.282059109	-0.647707083	8.137904762	20.877	-18.06928571	-6.533380952	260.2590476	70.13571429	77.2947619
forb	Vicia americaSCan	-0.002522409	-0.016795718	0.031441977	0.539809924	-0.501794718	-0.542288916	4.951416667	18.16725	-15.40133333	-3.95575	255.0641667	95.0425	83.76333333	0.003491797	0.00782513	0.066613245	0.929232439	0.24120048	-0.287484994	-0.649909964	8.133666667	20.97416667	-18.09125	-6.466083333	262.305	69.41083333	76.9125
forb	Viola cadensisSCan	-0.0012501	-0.014760037	0.034370548	0.507621715	-0.45705749	-0.667979192	5.008888889	18.29444444	-14.92155556	-3.293111111	247.1355556	78.67555556	85.62666667	0.002630385	0.009607576	0.069245832	1.160708991	0.191601974	-0.249577164	-0.562977191	8.263777778	21.20088889	-18.62088889	-7.022222222	254.8377778	65.43777778	82.29333333
forb	Viola renifoliaSCan	0.000745561	-0.010418146	0.039019903	0.783837746	-0.434841726	-0.551338851	5.405894737	18.35473684	-15.32978947	-3.404	279.9442105	75.38736842	61.90210526	0.003678524	0.007708852	0.065080432	0.95285624	0.276967208	-0.303397991	-0.704588362	8.096421053	20.84094737	-17.70189474	-6.247263158	266.8431579	71.67473684	74.20631579
forb	Zigadenus elegansSCan	-0.000484994	-0.01112605	0.032559978	0.770737834	-1.080162527	-0.546617416	4.333076923	15.178	-15.958	-5.944923077	291.0153846	189.4630769	47.69384615	0.000103057	-0.008451381	0.04269831	0.105016198	0.753609752	-0.339998153	-0.59528673	6.093538462	19.998	-15.31938462	-2.989692308	277.8107692	58.05846154	73.19846154
tree	Abies concolorCA	-0.011072989	0.021701561	0.005203361	0.039534214	-0.383462185	-0.380444178	7.4775	25.5823	-3.7825	6.0038	44.854	151.568	413.999	-0.007986795	0.029655222	0.005771188	-1.010603633	0.050028812	-0.244103241	-0.434211285	11.2304	30.1351	-0.3064	9.9471	48.837	29.785	475.463
tree	Acer macrophyllumCA	-0.006576573	0.018776882	0.006426342	0.004712742	-0.202702795	-0.250790602	7.440571429	27.718	-3.550857143	6.708	44.13428571	111.9457143	455.62	-0.011925227	0.021999657	0.006608815	-1.07704228	0.084054193	-0.109277997	-0.537760247	13.71885714	32.604	2.076571429	11.91028571	38.88285714	16.74285714	517.9771429
tree	Arbutus menziesiiCA	-0.005309857	0.014487395	0.002832066	-0.017703081	-0.177804455	-0.185503535	8.385111111	27.21066667	-2.539777778	7.130666667	42.76	105.3355556	442.6933333	-0.001845005	0.016160598	0.001795918	-1.483419712	0.032653061	-0.053173269	-0.193458717	11.19622222	32.26088889	1.378444444	11.71777778	34.20888889	18.50222222	536.4111111
shrub	Arctostaphylos patulaCA	-0.011195863	0.022381753	0.00705476	0.038053375	-0.352490535	-0.416500139	8.038	25.17446154	-3.536769231	5.785076923	43.61538462	132.7261538	402.6384615	-0.004936744	0.020859544	0.006571983	-1.175754432	0.03986333	-0.065158371	-0.358337797	13.14615385	32.62969231	1.763846154	12.04030769	42.12	14.45230769	521.78
shrub	Arctostaphylos viscidaCA	-0.010046819	0.017483794	0.00465006	-0.036086435	-0.18240096	-0.286836735	8.2385	26.635	-2.85975	6.56675	53.6	120.085	420.1525	-0.017849425	0.020960384	0.013594238	-0.815685061	0.113750643	-0.057492711	-0.77336306	18.35571429	35.188	3.733428571	14.21742857	31.13142857	3.694285714	545.5914286
grass	Bromus tectorumCA	-0.012120648	0.016270108	0.002370348	0.047917167	-0.186902761	-0.376158463	8.0495	26.52275	-2.57275	7.48675	37.9775	101.11	438.895	-0.010291717	0.024072629	0.010029412	-0.972423901	0.064255702	-0.131464586	-0.499315726	13.28125	31.2595	1.0495	10.80875	33.2275	15	499.915
tree	Calocedrus decurrensCA	-0.009891271	0.033041674	0.008334076	0.094885954	-0.570077174	-0.474361173	8.514142857	26.65857143	-3.065857143	6.982857143	56.76285714	89.08857143	415.9828571	-0.011543475	0.031556508	0.007435774	-0.829996956	0.103213857	-0.193747213	-0.584153661	12.70871429	31.96785714	0.826857143	11.25042857	39.27714286	18.68428571	514.2571429
forb	Campanula prenthoidesCA	-0.010552221	0.021831933	0.006191277	0.029867947	-0.530420168	-0.358079232	6.615666667	25.459	-4.616333333	5.364666667	57.41333333	155.3333333	401.88	-0.000628251	0.026203281	0.005680672	-1.125157508	-0.001032413	-0.075382153	-0.240792317	12.06433333	29.99433333	1.628	10.766	46.86333333	16.74333333	464.9233333
forb	Carduus nutansCA	-0.01557583	0.037847139	0.007014539	0.092986528	-1.075496865	-0.648195278	8.237555556	25.40288889	-3.529111111	5.659777778	43.64	119.3311111	405.5644444	-0.01204215	0.039494731	0.014232893	-0.735115558	0.067114846	-0.205452848	-0.606642657	11.29977778	30.96533333	-2.409333333	8.815111111	37.99777778	19.93111111	500.9022222
shrub	Ceanothus cuneatusCA	-0.006123249	0.020404962	0.006305722	0.019303721	-0.150820328	-0.254509804	7.454	28.11433333	-3.457666667	6.902333333	41.22	105.1566667	466.6433333	-0.019387755	0.02387595	0.012664266	-0.745598715	0.131436575	-0.08809924	-0.842505002	17.929	34.59633333	3.804333333	13.70866667	33.87	5.553333333	532.7366667
shrub	Ceanothus integerrimusCA	-0.008399869	0.02667336	0.006198843	0.07235185	-0.355948925	-0.368468842	7.758181818	26.85090909	-3.691818182	6.817454545	49.82909091	116.9618182	431.9690909	-0.009102696	0.023584416	0.007024774	-1.040420414	0.090599149	-0.123160537	-0.482889883	13.35272727	32.7	1.832181818	11.71345455	37.07272727	16.26	525.7090909
shrub	Ceanothus prostratusCA	-0.009852169	0.022258275	0.005660093	0.055571943	-0.39457383	-0.370722003	7.266	25.77542857	-4.465428571	5.875142857	48.64857143	188.6885714	414.9771429	-0.01275253	0.030013377	0.007487566	-0.849719061	0.120651689	-0.150992969	-0.623405934	13.21657143	32.08971429	1.185428571	11.63742857	39.41714286	15.37428571	513.26
forb	Centaurea diffusaCA	0.003305568	0.014884477	0.000559978	-0.00351279	0.186196325	0.002962416	5.545538462	27.82046154	-4.516307692	6.16	40.85692308	182.9261538	472.4246154	-0.014033798	0.025276942	0.009531074	-0.894292811	0.116797488	-0.173172038	-0.658339644	15.15707692	31.38230769	2.594	11.81892308	50.96307692	15.98153846	469.0907692
forb	Centaurea maculosaCA	-0.008314962	0.026990505	0.007264651	0.043983412	-0.413045946	-0.369315726	8.013181818	26.43572727	-3.343272727	6.624818182	55.90454545	101.7972727	414.7272727	-0.00712605	0.014133932	0.003482436	-1.313305476	-0.012217757	-0.075392244	-0.242847748	11.85826087	32.43234783	1.012	11.75634783	35.06086957	17.53478261	531.6
forb	Centaurea solstitialisCA	-0.007112425	0.021208764	0.004556062	0.022836735	-0.21652581	-0.299162065	8.9464	28.747675	-2.2071	8.097	41.0385	70.4695	471.0415	-0.01169659	0.021292072	0.007372075	-1.0187765	0.090677456	-0.105680198	-0.545992026	14.68340741	32.98530864	2.504493827	12.36251852	38.75382716	12.76049383	518.457037
forb	Chimaphila umbellataCA	-0.009083313	0.024922929	0.007041056	0.035687875	-0.59392557	-0.32884994	5.7804	25.556	-5.5094	4.8346	61.828	200.87	404.262	-0.003517407	0.023737335	0.002669868	-1.345303809	0.011985594	-0.137037215	-0.315390156	11.0558	29.225	0.867	9.8208	72.46	29.232	433.708
forb	Cirsium arvenseCA	-0.008948379	0.021371429	0.007914046	0.011284514	-0.270962785	-0.315438175	7.3252	26.5446	-4.174	5.9022	48.336	131.288	427.332	-0.005965906	0.028362065	0.005938055	-1.007785291	0.067740696	-0.151164466	-0.420398559	11.7644	31.3704	0.614	10.7688	45.154	20.484	501.832
forb	Cirsium vulgareCA	-0.014760571	0.03268214	0.006234494	0.078946245	-0.854320395	-0.597795118	8.622	25.88377778	-2.965	6.335444444	42.16222222	106.7455556	414.4538889	-0.017423503	0.027950247	0.010204482	-0.740051327	0.172043484	-0.146977458	-0.816673336	16.47583333	33.39377778	3.2835	12.80405556	42.25166667	10.19944444	510.5388889
shrub	Corylus cornutaCA	-0.005810324	0.020065226	0.005272509	0.033401361	-0.257971188	-0.273245298	7.6525	27.422	-3.5445	6.884333333	46.13166667	123.775	445.9033333	-0.00781971	0.025657536	0.005203972	-1.137781333	0.049787188	-0.179875587	-0.411917494	11.40090909	31.08745455	0.356545455	10.46490909	41.84545455	25.1	501.5818182
forb	Cytisus scopariusCA	-0.009323379	0.024636855	0.005612545	0.034782413	-0.294939976	-0.392557023	9.020625	28.1481875	-2.181625	8.069125	46.201875	60.41625	451.82125	-0.011285678	0.015605951	0.006518389	-1.144733778	0.027186147	-0.091108443	-0.425474917	13.61915152	32.22181818	2.019212121	11.82412121	38.54121212	15.99636364	509.5860606
shrub	Eriogonum umbellatumCA	-0.008560453	0.030503859	0.006679472	0.016141314	-0.717283485	-0.359046476	6.181428571	24.44657143	-5.083142857	4.618	65.65428571	219.4971429	378.0857143	-0.005806208	0.029941348	0.007458069	-1.029262569	-0.002057966	-0.151987652	-0.405179215	11.462	28.66914286	1.306	10.07028571	61.46285714	25.70285714	426.9114286
forb	Hieracium albiflorumCA	-0.007969131	0.025651861	0.006453782	0.022905162	-0.586952495	-0.332361516	7.338857143	26.57342857	-3.993428571	6.082285714	52.11142857	140.4142857	425.24	-0.006729549	0.023873092	0.00435397	-1.206667157	0.050619105	-0.17454296	-0.388413651	11.16714286	29.35257143	0.146	9.928285714	57.38571429	29.24	453.5114286
forb	Hypericum perforatumCA	-0.009411765	0.042353224	0.006292776	0.178516583	-0.596959725	-0.540210437	9.87345098	27.70807843	-2.290470588	8.397960784	58.61647059	64.70588235	428.7764706	-0.001899866	0.022470918	0.0070157	-1.151281573	0.03645976	-0.115924017	-0.262659417	12.67733333	32.50784314	1.104078431	11.44658824	33.1227451	15.47529412	529.4203922
moss	Isatis tinctoriaCA	-0.011899515	0.026989818	0.010853586	0.062805567	-0.597287804	-0.466567071	7.124518519	24.96977778	-4.271703704	5.507185185	61.4637037	124.1244444	385.14	-0.009347028	0.012595616	0.003791917	-1.301328372	-0.027529234	-0.074920635	-0.262794896	11.60340741	31.98888889	1.068296296	11.354	36.04962963	19.30814815	522.3162963
tree	Libocedrus decurrensCA	-0.011396879	0.015379912	0.003980792	0.042279312	-0.150495398	-0.376605042	8.33	25.43986667	-2.874533333	6.538266667	38.18	135.4546667	413.1626667	-0.010845938	0.028877151	0.006359344	-0.930912066	0.096678671	-0.18342377	-0.53247539	12.49186667	31.61893333	0.683733333	11.2564	41.29866667	22.27333333	506.2506667
forb	Liria genistifoliaCA	-0.012347239	0.032088535	0.007788115	0.086767707	-0.474762905	-0.566962785	9.799625	27.921375	-1.972125	7.94575	42.79375	54.28375	445.545	-0.002742797	0.018289616	0.006931573	-1.231221493	0.044261705	-0.069492797	-0.272587035	13.255375	33.374625	1.63175	12.131	31.18	13.10625	546.1975
forb	Onopordum acanthiumCA	-0.013040416	0.033313325	0.006139256	0.10502601	-0.505138055	-0.564161665	9.603	27.51866667	-2.235333333	7.794333333	46.55	59.29666667	437.0333333	-0.009342937	0.0229988	0.009335734	-0.970478951	0.084489796	-0.145682273	-0.497206883	14.68433333	32.55266667	1.760333333	11.86766667	35.71666667	13.49666667	513.6333333
tree	Pinus lambertiaCA	-0.010235027	0.023100173	0.005056689	0.042921168	-0.412370281	-0.381408563	7.960333333	26.25022222	-3.236	6.641444444	45.76555556	132.1655556	423.2344444	-0.0074171	0.024179005	0.00665893	-1.110123902	0.052719755	-0.214499133	-0.382288916	11.31477778	30.85188889	-0.296111111	9.969222222	37.71111111	29.46777778	501.4677778
tree	Pinus ponderosaCA	-0.010504002	0.019004402	0.004434174	0.042853141	-0.284211685	-0.361946779	8.029833333	25.97291667	-3.223666667	6.629666667	45.13833333	127.8591667	418.1025	-0.012278311	0.025556222	0.009301521	-0.909635049	0.088683473	-0.146158463	-0.577499	13.94383333	32.08208333	1.656666667	11.55108333	35.805	14.72833333	509.72
forb	Polystichum munitumCA	-0.004140056	0.014770708	0.002128051	-0.008435374	-0.086202481	-0.141272509	6.166	27.465	-4.682	6.105666667	48.28	162.2566667	453.7266667	-0.00562545	0.022689876	0.004969188	-1.19480873	0.028171269	-0.122304922	-0.353037215	11.609	29.701	1.284	10.149	51.01333333	23.75333333	460.9866667
tree	Pseudotsuga menziesiiCA	-0.010204532	0.020393457	0.004370498	0.035522209	-0.285727791	-0.373936074	8.204	26.1619375	-2.9648125	6.6750625	41.75125	125.575625	423.840625	-0.004758394	0.021397669	0.004968594	-1.227964028	0.047560702	-0.115283275	-0.309830771	11.69548387	31.72303226	0.809935484	10.8923871	35.83741935	21.40774194	519.0612903
forb	Pteridium aquilinumCA	-0.009895558	0.023979992	0.006981192	0.02805122	-0.49677471	-0.362917167	6.683666667	25.5455	-4.331166667	5.489666667	52.41	155.1033333	409.5216667	-0.00610084	0.021943978	0.005088435	-1.168606953	0.078871549	-0.12697479	-0.369035614	12.216	32.24533333	1.184	11.21466667	38.02333333	20.58166667	524.3333333
forb	Pyrola pictaCA	-0.009206723	0.022652101	0.006348139	0.022823529	-0.571490996	-0.302084034	5.2702	25.0658	-5.8048	4.438	57.802	223.21	402.214	-0.00872461	0.022036014	0.004062425	-1.254148048	-0.034468187	-0.103870348	-0.501190876	12.0264	27.9202	2.143	10.3368	92.44	23.018	381.822
tree	Quercus chrysolepisCA	-0.01020048	0.019023529	0.005918607	0.026470588	-0.318991597	-0.343118848	7.6445	26.6337	-3.5366	6.5929	43.731	117.676	434.097	-0.007904442	0.025803361	0.007384634	-1.047858596	0.064336134	-0.102417767	-0.480364946	13.3113	31.1434	2.1304	11.4473	45.55	14.675	482.508
tree	Quercus garryaCA	-0.010643191	0.013338669	0.003802054	0.039919968	-0.198751501	-0.352717087	8.462666667	24.11333333	-2.808	5.946222222	39.8	149.62	385.1866667	-0.015893824	0.02393384	0.008441243	-0.925891894	0.109110311	-0.091695345	-0.701144458	15.48933333	33.51888889	3.100888889	13.19533333	35.43111111	9.16	528.4755556
tree	Quercus kelloggiiCA	-0.007389356	0.02337595	0.004688275	0.042132853	-0.344017607	-0.303651461	7.706416667	26.93116667	-3.508083333	6.834166667	47.49	128.5	436.7275	-0.010460584	0.023479592	0.007737695	-1.020524712	0.080848339	-0.102080832	-0.52467587	13.93625	32.448	2.060916667	11.95091667	36.485	13.545	516.0575
forb	Rhus diversilobaCA	-0.007785223	0.017765797	0.002938339	-0.012218706	-0.155001637	-0.255841973	8.714363636	27.832	-2.266909091	7.754363636	35.89636364	81.33272727	460.54	-0.013378551	0.022508203	0.010402561	-0.905855241	0.107254902	-0.068527411	-0.645714286	16.12666667	34.19916667	3.040666667	13.24633333	33.41166667	7.935	539.7733333
shrub	Rosa gymnocarpaCA	-0.010226033	0.028819756	0.007607614	0.050454468	-0.545724576	-0.449439204	8.213714286	26.26142857	-3.256285714	6.453714286	53.48285714	109.5114286	411.54	-0.006818042	0.038156062	0.005795232	-0.975695191	0.051895044	-0.181732121	-0.554772766	11.60342857	27.56142857	1.863428571	10.00171429	94.72285714	23.04	368.68
forb	Torilis arvensisCA	-0.008952914	0.037236761	0.005962385	0.073992264	-0.463806856	-0.520410831	10.62777778	29.51688889	-0.827555556	8.671333333	49.76444444	64.15333333	466.48	-0.013844471	0.031135121	0.009044685	-0.76236932	0.120512205	-0.097046819	-0.7210831	15.43977778	32.33911111	3.04	12.47333333	43.17111111	9.508888889	493.5755556
forb	Trientalis latifoliaCA	-0.008917767	0.024917167	0.00569988	0.085462185	-0.482394958	-0.356584634	7.018	26.83225	-4.68475	6.4465	58.23	152.7325	426.5175	-0.007857743	0.028153061	0.005960984	-1.008010978	0.039669868	-0.145564226	-0.431488595	12.21875	30.45875	1.29075	10.64775	43.5425	20.3575	479.27
tree	Abies concolorNV	0.011571897	0.060742914	0.014974342	0.625301239	-0.470316398	-0.580305614	6.833457627	21.69284746	-7.020338983	4.123322034	40.53491525	196.3661017	362.0898305	0.000422406	0.044258978	0.011318534	-0.778965147	0.521622073	-0.245598714	-0.708086353	12.07738983	29.17701695	-0.274474576	10.67932203	38.7620339	33.34	470.4786441
tree	Abies magnificaNV	0.006208691	0.052796351	0.015825018	0.477128451	0.049822809	-0.541406963	4.8484	19.14912	-7.87752	2.52488	29.9384	265.4552	335.9632	0.006803169	0.058100744	0.010398271	-0.430976292	0.546792797	-0.608044178	-0.571538055	9.72312	26.66904	-2.9196	8.23456	50.2976	90.1208	424.1512
tree	Acer macrophyllumNV	-0.001042386	0.045271031	0.011011174	0.415395697	-0.029339736	-0.666791024	9.747076923	25.65446154	-4.307846154	7.478461538	35.69230769	115.3646154	421.6938462	-0.011972297	0.027237972	0.010464124	-1.170266794	0.268057992	-0.040110814	-0.790156062	14.89938462	32.72584615	2.762923077	14.05430769	20.99384615	4.663076923	538.4353846
forb	Achillea millefoliumNV	0.007020808	0.05557483	0.013252901	0.754123649	1.833759504	-0.419871949	1.985416667	17.1865	-12.77983333	-0.911666667	53.8625	381.4325	300.09	-0.012857343	0.024429772	0.010707283	-1.271432413	0.254781913	-0.032785114	-0.773521409	14.835	32.94708333	2.9105	13.71308333	16.785	4.096666667	551.03
grass	Achtherum hymenoidesNV	0.011322529	0.059987595	0.009813125	0.761372549	0.387919168	-0.444493798	4.580166667	19.6615	-9.833	1.933833333	59.97833333	230.295	323.665	0.006994798	0.032283313	0.013798319	0.084381099	0.270132053	-0.013953581	-0.473621449	17.92533333	34.32233333	-0.499	12.58433333	28.36333333	2.915	548.29
grass	Achtherum occidentaleNV	-0.000282659	0.043954382	0.012545891	0.544801921	2.879137837	-0.449232784	0.684818182	16.02227273	-13.151	-0.876636364	37.63	404.3518182	300.5	0.002792972	0.050958201	0.010107607	-0.507607582	0.505312671	-0.411112081	-0.632803667	11.21263636	27.78690909	-1.561909091	9.171636364	46.83909091	57.31363636	440.2409091
forb	Aconitum columbianumNV	0.008390556	0.056464986	0.008182473	0.98304922	1.176734694	-0.321520608	2.439	16.30866667	-12.27033333	-1.4	75.52666667	324.6966667	264.7666667	0.012640256	0.066790716	0.00987435	-0.263067673	0.468195278	-0.455646259	-0.512589036	10.54566667	27.92066667	-2.645333333	8.756666667	41.33	62.66333333	451.9466667
forb	Acroptilon repensNV	0.024463042	0.080767621	0.01347762	1.145264963	-1.080960384	-0.501094152	7.546571429	23.17171429	-5.874571429	6.258	75.56857143	170.1742857	355.4714286	-0.016801921	0.023457383	0.015763334	-0.812696863	0.127490996	-0.009295147	-0.760102898	16.64142857	34.66714286	3.505714286	14.05114286	7.545714286	1.585714286	591.7142857
forb	Adenocaulon bicolorNV	0.010995331	0.063027878	0.014518874	0.613877551	-0.090766973	-0.639162332	7.564444444	21.47155556	-6.204444444	4.920888889	41.10222222	198.4355556	347.5	-0.000854742	0.043860744	0.011587035	-0.722956563	0.373272509	-0.159716687	-0.652912365	12.664	30.804	0.208	11.6712	31.74	25.27	504.25
shrub	Adenostoma fasciculatumNV	0.002982953	0.053242353	0.019199424	0.490639136	-0.121784394	-0.886628571	14.83688	31.1048	1.15712	12.45176	21.6216	9.2112	511.4792	-0.011562449	0.02295395	0.013441921	-1.32612587	0.24332485	-0.023404562	-0.712107563	14.84208	33.61208	3.31952	13.52352	14.2264	3.236	570.6424
grass	Aegilops triuncialisNV	0.013768416	0.064242279	0.013579832	1.011053149	-0.275468733	-0.714250791	10.75581818	28.03636364	-1.787636364	9.821818182	58.64909091	36.65636364	444.3581818	-0.014955102	0.022984874	0.013781993	-1.22757196	0.187231693	-0.031226891	-0.748581032	15.922	34.0612	3.3044	13.6546	16.574	3.526	563.864
tree	Aesculus californicaNV	-0.007637755	0.036965636	0.018928271	0.417530012	-0.227270408	-0.93944928	14.2246875	29.646125	-0.0793125	11.0605	23.4875	26.063125	484.676875	-0.01254892	0.025220438	0.011968337	-1.232109106	0.24932473	-0.029923469	-0.764503301	15.0348125	33.418125	3.1016875	13.8013125	16.40375	3.676875	560.360625
forb	Agastache urticifoliaNV	0.01954942	0.074844338	0.015015606	0.965354142	0.235926371	-0.448379352	3.395333333	18.73166667	-10.38166667	2.146	61.34333333	346.9166667	312.41	0.013163665	0.067811124	0.015469388	-0.144168854	0.60867547	-0.317695078	-0.783745498	13.47466667	29.11866667	-0.2	10.267	35.8	28.47333333	462.9833333
forb	Agoseris grandifloraNV	0.016507937	0.070006136	0.011654795	0.550630919	-0.68895825	-0.467744431	8.346888889	25.37066667	-5.473111111	6.472888889	44.13333333	122.8444444	416.1577778	-0.017135921	0.022458583	0.009265573	-1.336679975	0.230220088	-0.032621048	-0.82938242	15.05844444	33.29755556	3.042	13.55822222	15.68666667	3.96	557.2377778
forb	Agoseris heterophyllaNV	0.024822329	0.083993397	0.011728691	0.812995198	-0.918769508	-0.342515006	6.78025	24.4645	-6.2285	6.159	60.0175	149.3275	396.3575	-0.008466853	0.029997065	0.016223556	-1.032680648	0.282833133	-0.027541683	-0.730212085	14.49244444	34.134	2.524222222	14.202	15.28444444	3.355555556	585.4355556
forb	Agoseris retrorsaNV	0.003115646	0.048433774	0.018532213	0.73492597	0.783857543	-0.538863545	3.290666667	18.539	-10.067	1.274	42.50333333	358.3633333	329.0833333	-0.008844338	0.027303721	0.013056423	-1.138441882	0.264457783	-0.055958383	-0.702809124	14.63733333	32.15433333	2.440666667	13.29666667	21.40666667	6.333333333	528.8133333
forb	Agrostis variabilisNV	0.003578498	0.051158063	0.01074243	0.736177138	1.879477124	-0.389707883	1.129555556	16.52155556	-12.98133333	-1.138222222	52.46666667	409.9222222	294.7355556	0.017340269	0.073914366	0.010139522	-0.150994527	0.633848206	-0.677508337	-0.482737095	9.995111111	26.04533333	-2.943555556	8.190666667	62.66	98.39111111	401.3888889
tree	Ailanthus altissimaNV	-0.003312201	0.030384239	0.015040297	0.410487599	-0.044966412	-0.718827786	14.86544681	32.63059574	1.797092199	13.13798582	24.86595745	6.110638298	540.0751773	-0.01645658	0.022951958	0.013331722	-1.228496729	0.188206544	-0.029344018	-0.794339545	16.15278981	34.11898089	3.433541401	13.68935032	16.59643312	3.477070064	563.0974522
grass	Aira caryophylleaNV	0.011573696	0.067659277	0.019572949	0.757827398	-0.513485394	-0.929863145	13.20071111	26.80284444	-1.541688889	9.494444444	34.036	40.05244444	419.136	-0.011182255	0.022997708	0.013841755	-1.194213235	0.191628288	-0.038732948	-0.664045618	15.36045455	33.26268182	2.941136364	13.517	16.77409091	3.995909091	550.6459091
forb	Allium campanulatumNV	0.020012485	0.076662665	0.01397455	1.028244898	-0.702977191	-0.523731092	5.3044	19.6176	-8.6862	2.4708	61.204	291.238	317.874	0.007973109	0.059583673	0.01259928	-0.442069112	0.560638655	-0.291385354	-0.625334934	11.143	29.5544	-1.209	10.1444	40.246	39.494	483.244
forb	Allium validumNV	0.014040816	0.066869491	0.012659235	1.003443663	0.912515863	-0.372457554	3.025428571	17.70971429	-12.38742857	-1.048	71.3	416.68	289.4085714	0.027012176	0.087886812	0.010712399	0.103390231	0.553682044	-0.731819585	-0.297671068	7.449428571	25.19571429	-5.773142857	6.848	49.08857143	104.8314286	412.5742857
tree	Alnus rhombifoliaNV	-0.000437295	0.045665306	0.011746138	0.518008804	-0.412689876	-0.680541016	8.404133333	24.09386667	-4.562133333	6.5768	36.932	130.4933333	399.9413333	-0.015298599	0.02302425	0.011662265	-1.197450926	0.208621048	-0.028289716	-0.776156863	15.2768	33.57373333	3.1112	13.7664	13.89866667	3.409333333	564.96
shrub	Ambrosia dumosaNV	0.008307323	0.032640456	0.01717497	0.363535414	-0.034018607	-0.435603241	15.55975	30.67575	-1.614375	9.831625	37.5875	6.44875	481.32875	0.009960684	0.026985594	0.018355642	0.40457305	0.151809724	-0.001119448	-0.292905162	24.7515	40.761625	4.158	17.327375	16.81125	0.12625	641.83
shrub	Amelanchier utahensisNV	0.004260676	0.051800377	0.008004802	0.749915966	1.415414166	-0.453129823	3.159428571	17.52657143	-10.50371429	1.081428571	53.17428571	334.2457143	300.7228571	0.000504202	0.043230321	0.01211799	-0.81741507	0.461286229	-0.22061396	-0.650488767	12.23114286	29.914	-0.134857143	10.82885714	35.29714286	32.02285714	487.6714286
forb	Aphalis margaritaceaNV	0.013561691	0.066457516	0.014248366	0.640453515	-0.831911431	-0.640442844	7.700444444	22.43777778	-5.924	4.996222222	38.60222222	179.1755556	369.0288889	-0.001029745	0.046297452	0.015846872	-0.642614234	0.359818594	-0.04194211	-0.848867547	16.03177778	32.95511111	3.344666667	13.90911111	18.09555556	3.673333333	541.0822222
forb	Antenria mediaNV	0.003791383	0.050160864	0.008742164	0.784660531	2.196238495	-0.311356543	0.876888889	15.34088889	-13.67777778	-1.560666667	60.54444444	378.9511111	269.0488889	0.013758944	0.066732773	0.010965666	-0.077864414	0.84254982	-0.293061224	-0.518765906	4.9002	20.3342	-8.3584	3.3844	57.27	271.716	336.366
forb	Antenria roseaNV	0.005520151	0.052315555	0.009946379	0.774492654	2.412452981	-0.330399588	0.895333333	15.678	-13.27380952	-1.478285714	56.8752381	421.8628571	277.472381	0.014467959	0.06809581	0.011726519	-0.060562224	0.514397759	-0.670963242	-0.550037158	9.141142857	25.64838095	-4.562571429	7.240095238	39.17238095	89.7152381	420.8885714
forb	Apocynum androsaemifoliumNV	0.001780552	0.046833854	0.011622569	0.527327731	1.062132053	-0.538019208	3.9871	18.3754	-9.4283	1.8022	36.024	298.396	324.197	0.002976471	0.050521489	0.012331092	-0.585122006	0.469116447	-0.223843938	-0.688907563	12.4308	29.5905	-0.3076	10.8755	34.363	28.337	480.32
forb	Aquilegia formosaNV	0.001205282	0.046025101	0.012210411	0.553299138	2.165478555	-0.471334716	2.029818182	16.95945455	-11.53345455	0.258727273	37.86	374.74	309.6163636	-0.003566081	0.037354142	0.011394085	-0.957631607	0.444640402	-0.120877442	-0.763994325	13.63436364	30.74309091	1.286	12.218	29.96	15.58909091	500.5490909
forb	Arabis holboelliiNV	0.011706483	0.061002401	0.011321128	0.812959184	0.264735894	-0.450564226	4.0615	18.66225	-9.98875	1.27875	56.0725	309.7875	311.57	0.004258703	0.054657863	0.00672389	-0.506158878	0.311572629	-0.380828331	-0.429513806	9.447	28.47425	-2.94175	8.617	42.56	75.135	468.3525
forb	Arabis platyspermaNV	-0.00058414	0.042413389	0.010916743	0.520189252	3.737315161	-0.393904385	-0.171764706	14.93294118	-13.692	-1.479529412	36.14588235	440.3964706	287.5035294	0.021548086	0.078286248	0.011926637	0.052650282	0.677817794	-0.752621048	-0.463940243	8.131777778	24.51722222	-5.05	6.722777778	48.06	106.9866667	398.3955556
tree	Arbutus menziesiiNV	0.003717123	0.048622067	0.010871112	0.606910401	-0.461084798	-0.636372367	10.65981818	27.40818182	-1.545636364	9.194727273	49.31636364	70.27454545	435.38	-0.014693441	0.027825821	0.007980356	-1.224013002	0.295475281	-0.032447888	-0.883038306	14.77818182	32.87945455	2.806363636	14.38309091	20.47272727	4.205454545	544.1163636
shrub	Arctostaphylos manzanitaNV	-0.001294804	0.040740182	0.012984737	0.415198079	-0.308756646	-0.563189847	9.096	26.23528571	-3.174571429	8.183	40.62714286	90.70857143	431.8371429	-0.011223118	0.02448911	0.013772252	-1.260863629	0.245258103	-0.026935346	-0.720102898	14.92828571	33.619	3.163714286	13.66842857	15.41	3.47	567.9228571
shrub	Arctostaphylos nevadensisNV	0.012872203	0.065178217	0.015379243	0.815313762	-0.292218706	-0.488525592	3.579818182	18.66454545	-8.916	1.919272727	50.97454545	331.76	320.3036364	0.006498745	0.058580814	0.010090582	-0.432415088	0.472618138	-0.546096257	-0.557262905	9.982181818	27.47181818	-2.756727273	8.402363636	43.97272727	77.45272727	443.9581818
shrub	Arctostaphylos patulaNV	0.000493288	0.044174179	0.011341846	0.539181491	0.719674051	-0.557041726	4.024969697	18.69830303	-8.546727273	2.930545455	35.10363636	281.8557576	331.6515152	-0.000608389	0.044359999	0.010337662	-0.773705409	0.411537706	-0.232052094	-0.647789298	12.10466667	30.03339394	-0.354727273	10.81751515	35.04909091	35.57575758	489.7169697
shrub	Arctostaphylos viscidaNV	0.00417945	0.053154239	0.015822951	0.572037704	-0.385427949	-0.813989596	11.82088889	26.31933333	-2.267407407	8.695666667	33.33666667	62.82111111	423.3088889	-0.011905359	0.02547873	0.011728997	-1.248693515	0.264289861	-0.031009058	-0.770215868	14.91574545	33.10650909	3.025527273	13.81247273	17.29490909	3.950181818	553.5418182
forb	Areria kingiiNV	0.005384325	0.05176059	0.00627611	0.946986795	1.816772423	-0.269229978	1.543428571	14.89914286	-13.41685714	-2.000285714	74.73428571	365.2057143	246.6657143	0.016229292	0.070929172	0.00847539	-0.028554431	0.443865546	-0.533931573	-0.398061224	10.219	27.5855	-3.553	8.142	58.66	88.5075	428.2825
forb	Artemisia douglasiaNV	0.002542238	0.047931257	0.013774183	0.584290137	0.556770076	-0.57024831	4.760210526	20.04663158	-8.778947368	2.705789474	38.51052632	280.7094737	349.0221053	-0.012963417	0.024259304	0.014169457	-1.122356935	0.183392936	-0.027115688	-0.708948	15.47852632	33.89610526	3.188	13.67231579	12.84	3.125263158	572.2642105
forb	Artemisia ludoviciaNV	0.004691477	0.051172698	0.009748585	0.797146287	1.900792317	-0.331071857	1.110571429	15.33971429	-13.05542857	-1.212285714	57.42285714	360.2228571	270.9942857	0.001653233	0.0334639	0.017637455	0.032711488	0.389648431	-0.119115075	-0.638628023	16.62057143	32.45142857	0.785428571	12.11171429	30.05428571	10.26285714	520.0914286
shrub	Artemisia tridentataNV	0.006663056	0.052587063	0.00750127	0.72365951	0.683643876	-0.396427594	3.759348837	18.66167442	-10.69948837	0.986046512	58.51488372	259.1832558	311.0702326	0.00814624	0.045894139	0.01134432	-0.035965591	0.373073229	-0.196832915	-0.507069737	12.72381818	29.38981818	-3.426272727	9.291727273	37.10863636	32.85636364	474.7463636
forb	Asclepias cordifoliaNV	0.020453181	0.077397359	0.012135054	0.574315726	-0.53482593	-0.498247299	8.001	23.25575	-5.972	5.79325	47.6275	153.2	372.725	-0.010887755	0.028998199	0.013622449	-1.123552007	0.246428571	-0.02802521	-0.756788715	14.91925	33.28575	2.93825	13.64575	14.9925	3.6175	561.8025
forb	Aster alpigenusNV	-0.001120594	0.041326203	0.011453891	0.454593474	4.403234748	-0.395813598	-0.998909091	14.00309091	-14.23	-1.982909091	30.28727273	475.6854545	280.0454545	0.022009386	0.078823529	0.009666267	-0.14361506	0.568639092	-0.837673251	-0.332423879	7.132545455	24.91890909	-5.740727273	6.320545455	52.31818182	143.8072727	406.5672727
forb	Aster occidentalisNV	0.008698679	0.059645458	0.0117511	0.760856343	0.767426971	-0.487402961	3.953666667	17.695	-9.827333333	0.694333333	53.43	340.88	295.13	0.000472189	0.046798719	0.011853541	-0.487213966	0.622569028	-0.302440976	-0.806810724	11.871	27.02133333	-1.34	9.662333333	36.92666667	44.74	433.85
forb	Athyrium filix-femiNV	0.00312948	0.048529583	0.011838107	0.600569371	1.494933974	-0.551294804	4.136	18.02114286	-9.540285714	1.707142857	39.01142857	321.0057143	314.7	-0.00705608	0.031355857	0.009741725	-1.105225704	0.39333219	-0.081413137	-0.789380895	14.33057143	31.164	1.835428571	12.66657143	25.96571429	11.30285714	506.7942857
forb	Ave fatuaNV	-0.007305962	0.037289796	0.018431212	0.438367347	-0.083193277	-0.952342537	14.97533333	30.14826667	0.229733333	11.47433333	22.87466667	24.75133333	490.0826667	-0.014363896	0.021970138	0.012942827	-1.225427928	0.186466086	-0.035886855	-0.722588535	15.4363125	33.4765625	3	13.5260625	15.723125	3.829375	556.381875
forb	Balsamorhiza sagittataNV	0.021754302	0.078352941	0.012338535	0.98647459	-0.887218888	-0.521576631	6.288666667	23.21133333	-8.256333333	4.538333333	64.81333333	200.0333333	374.3766667	0.005338135	0.058253701	0.008920368	-0.488571761	0.360568227	-0.388187275	-0.457318928	9.494666667	29.07466667	-2.736333333	8.841333333	41.53	64.53333333	481.7933333
grass	Bromus caritusNV	-0.002822052	0.038831656	0.017136947	0.39931665	1.236934158	-0.54580109	2.861384615	17.56307692	-9.955076923	1.028	24.27538462	299.4723077	325.8707692	-0.013705051	0.026623326	0.0089988	-1.221433935	0.280531905	-0.040162527	-0.837488226	14.75784615	32.51676923	2.62	13.84215385	19.92461538	4.955384615	537.0969231
grass	Bromus diandrusNV	-0.006534646	0.03761018	0.018349484	0.418040496	-0.25884914	-0.88235102	12.32037333	27.35192	-1.990426667	9.217226667	24.52293333	49.1232	450.7557333	-0.01566585	0.023180216	0.011416727	-1.251721631	0.219909404	-0.029620808	-0.790577991	15.20970667	33.53810667	3.070773333	13.58210667	14.97893333	3.6672	562.6554667
grass	Bromus hordeaceusNV	-0.000774342	0.047163817	0.017730444	0.477502352	-0.23219039	-0.867995847	14.17108108	29.77262162	0.099	11.21424324	26.51540541	26.17702703	483.0835135	-0.012860387	0.022731904	0.013291068	-1.210153104	0.193510918	-0.037480938	-0.700167418	15.37551351	33.41981081	2.950567568	13.51421622	16.27621622	3.938378378	554.8797297
grass	Bromus madritensisNV	0.005563155	0.03347672	0.011945232	0.444964797	-0.023804549	-0.456970896	12.58975676	27.87262162	-4.198756757	7.946594595	45.31216216	21.9372973	438.782973	-0.00909633	0.028030044	0.015442588	-1.068254088	0.247405989	-0.031504494	-0.706537101	15.03678378	33.59786486	2.842891892	13.83221622	16.17486486	3.655135135	565.3283784
grass	Bromus tectorumNV	0.003991985	0.046596828	0.01103633	0.507932376	0.047423842	-0.521326124	6.675789474	22.946	-8.179909774	4.606135338	40.77849624	142.2651128	387.9073684	0.005770537	0.052570598	0.01622782	-0.265768916	0.4485272	-0.170827068	-0.7364334	14.86990977	31.13046617	0.941744361	11.96950376	28.47684211	18.38616541	500.2893233
grass	Calamagrostis cadensisNV	0.001496999	0.04594958	0.015052221	0.497941176	3.201422569	-0.459795918	0.7195	16.616	-13.34375	-1.04825	33.6675	399.9525	313.205	0.009459184	0.062161465	0.017051621	-0.121994591	0.548601441	-0.293655462	-0.867713085	14.37975	28.81975	0.33525	10.724	27.6325	20.5275	456.8925
forb	Calandrinia ciliataNV	0.007190076	0.056170468	0.011335734	0.446762705	-0.965946379	-0.36507403	6.273	24.904	-5.660333333	6.509333333	53.27	179.1566667	410.06	-0.017256503	0.021042817	0.012744298	-1.182441785	0.147819128	-0.025122049	-0.739671869	15.76633333	34.07266667	3.204333333	13.64933333	12.32	2.823333333	572.7733333
tree	Calocedrus decurrensNV	0.015795147	0.068465958	0.015886297	0.569313154	-0.661760418	-0.577815126	8.551785714	23.61746429	-5.1895	6.172071429	35.05678571	111.7946429	390.3071429	-0.007597325	0.030764363	0.012683245	-1.041813	0.307591322	-0.057291202	-0.747266335	14.82885714	32.15935714	2.458357143	13.43928571	22.78107143	6.763214286	526.3592857
forb	Calochortus leichtliniiNV	0.010411044	0.061715726	0.014534454	0.792893157	0.082857143	-0.508523409	3.7838	18.3046	-9.3868	1.11	49.58	339.742	313.676	0.008792797	0.060179592	0.012227131	-0.425269149	0.634386555	-0.392801921	-0.66580072	10.9652	28.5138	-1.7824	9.387	43.042	49.306	461.638
forb	Calycanthus occidentalisNV	-0.005580518	0.036705196	0.015620648	0.363875836	0.455880638	-0.638456525	7.838571429	24.706	-5.435714286	6.288285714	30.12	144	420.8657143	-0.01100463	0.024416395	0.013557194	-1.157314711	0.205515349	-0.046112159	-0.683196707	15.218	32.75314286	2.817142857	13.64771429	18.99142857	4.925714286	537.5457143
forb	Calyptridium umbellatumNV	0.009512605	0.060379352	0.013532499	0.769164809	1.154820785	-0.378261019	1.360571429	17.69514286	-12.34942857	-0.89	53.65428571	416.3142857	311.5857143	0.003022466	0.054188304	0.012392386	-0.527905881	0.612985766	-0.669970845	-0.610694564	9.289428571	26.72857143	-2.978857143	8.080285714	52.54857143	88.58571429	428.28
forb	Calystegia occidentalisNV	0.006439376	0.057330612	0.00910012	0.427894358	-0.501863145	-0.455702281	8.9406	27.632	-3.5034	7.9802	43.05	85.906	455.464	-0.013147659	0.026280912	0.010454742	-1.227990308	0.265843938	-0.03345018	-0.800561825	14.7652	33.1308	2.8042	13.8084	16.688	4	555.906
forb	Carduus nutansNV	0.038471522	0.10651754	0.006894424	0.489337735	-0.936912765	-0.033743497	5.915555556	23.937	-6.936277778	5.440805556	62.51694444	147.5686111	383.9636111	0.039078821	0.106924238	0.007263727	0.479797592	0.395092832	-0.650719466	0.032287326	5.863479452	26.60882192	-7.631315068	6.681452055	52.26356164	94.45917808	443.7873973
forb	Carduus pycnocephalusNV	-0.009009618	0.034892608	0.018060371	0.420854221	-0.116172348	-0.983705289	15.20279518	30.60778313	0.504554217	11.83428916	22.0713253	12.48361446	497.9985542	-0.014632783	0.026701225	0.012283718	-1.203167725	0.225075283	-0.02766832	-0.79743994	15.09792771	33.71513253	3.097084337	13.60754217	14.50963855	3.542168675	569.2161446
grass	Carex filifoliaNV	0.0052008	0.052415206	0.011516927	0.691415766	2.908459384	-0.361767107	0.183466667	15.3944	-13.43413333	-1.671466667	47.10533333	472.1146667	284.1106667	0.009766787	0.060108523	0.010781273	-0.277922686	0.592669068	-0.432166467	-0.577011605	7.155466667	21.9108	-5.0436	5.768533333	41.18266667	184.9946667	362.9946667
grass	Carex heteroneuraNV	0.007295558	0.054282353	0.010431212	0.741690276	2.290645858	-0.322909964	1.221	15.5022	-13.4198	-1.8246	57.566	376.23	271.244	0.011876591	0.064704922	0.009380552	-0.276227277	0.453805522	-0.606895558	-0.457310924	9.5264	26.885	-3.5726	7.8382	48.526	107.836	432.402
forb	Centaurea diffusaNV	0.026707323	0.086107083	0.014467227	1.249776711	-1.272662665	-0.513488595	6.3436	20.8708	-7.5134	4.6012	74.216	261.732	323.256	-0.000263145	0.043766627	0.013669628	-0.74722073	0.45309964	-0.140009604	-0.727663866	13.116	30.83	0.5552	12.013	28.28	17.734	506.96
forb	Centaurea maculosaNV	0.023218018	0.080287071	0.012758495	0.998008247	-0.976539485	-0.492938045	6.782695652	22.62604348	-6.797565217	5.321043478	64.96695652	180.6695652	359.5947826	0.000168169	0.046071569	0.013616408	-0.697246685	0.411987433	-0.179113688	-0.66974228	12.33451064	30.79770213	-0.01587234	11.70280851	30.56723404	25.54382979	510.3595745
forb	Cerastium glomeratumNV	0.005517407	0.055932773	0.017519328	0.527481393	-0.352643457	-0.792931573	9.7784	24.1388	-4.2476	6.7208	34.656	121.596	391.904	-0.010940696	0.033280192	0.019021369	-0.183772436	0.310261705	-0.017008403	-0.989906363	19.1924	35.0384	4.0436	15.3608	16.648	2.028	566.552
forb	Chondrilla junceaNV	0.00580185	0.050870701	0.01345131	0.761926418	-0.393898736	-0.74719017	11.18529412	27.82988235	-1.235411765	9.508588235	44.63647059	49.42117647	448.3858824	-0.01136078	0.02426693	0.017249347	-1.295380552	0.186404915	-0.012922816	-0.668947108	15.26152941	33.92423529	3.804823529	13.38529412	11.17647059	2.227058824	579.0423529
forb	Artemisia spiciformisUT	0.012198479	0.020322529	0.008616246	-0.187346939	-0.237222889	0.28304922	4.146333333	19.246	-12.81966667	-1.166	108.5033333	157.3833333	253.7966667	0.020618647	0.020514606	0.001378952	-0.51345244	-0.338743497	-0.566202481	0.587042817	9.895666667	26.27966667	-8.673666667	2.412333333	106.0066667	124.0633333	349.59
shrub	Artemisia tridentataUT	0.016431573	0.023881753	0.009662065	-0.233817527	-0.159561825	0.365318127	4.67225	18.77625	-12.189	-1.63125	102.17	160.9575	248.91	0.020884154	0.026235294	-0.002067827	-0.441012234	-0.29212485	-0.319903962	0.517521008	11.359	28.36575	-7.879	2.39225	82.635	77.225	403.5375
forb	Astragalus miserUT	0.016367347	0.02179912	0.013890356	-0.182392957	-0.172829132	0.312404962	3.986	17.82366667	-13.526	-1.656	123.7466667	168.69	214.21	0.018265706	0.029355742	0.004627451	-0.13800373	-0.219591837	-0.303993597	0.386514606	8.914	27.193	-9.728	2.862666667	94.79333333	89.40666667	386.5366667
forb	Delphinium nuttallianumUT	0.016931573	0.026203281	0.004709884	-0.258783513	-0.219839936	0.402777111	3.943	19.456	-12.835	-1.859	107.57	170.27	256.4833333	0.020170811	0.02607443	0.000840336	-0.392367518	-0.293020065	-0.311233065	0.494131367	9.848571429	26.58514286	-9.01	1.883714286	96.43714286	103.1942857	364.64
forb	Ivesia gordoniiUT	0.017248499	0.023835134	0.011831933	-0.274741897	-0.28787515	0.350012005	2.698	17.084	-14.07	-1.812	151.7433333	214.7133333	182.6466667	0.020447379	0.026265706	0.001404562	-0.409526065	-0.343817527	-0.516534614	0.516414566	11.29166667	26.64033333	-7.461	3.525666667	121.8866667	144.7166667	330.7733333
forb	Lupinus argenteusUT	0.014028812	0.024836335	0.005864746	-0.294437775	-0.435710284	0.34867547	3.581666667	18.65833333	-12.86333333	-1.684	139.28	241.8533333	215.9966667	0.019279712	0.030595438	0.00569988	-0.11132489	-0.190764306	-0.289619848	0.333885554	11.39566667	28.142	-7.326333333	4.258	104.3133333	75.80666667	382.0033333
forb	Penstemon cyanthusUT	0.022208884	0.037351741	-0.001408964	-0.432144858	-0.33787515	0.433737495	7.1	21.10433333	-9.442833333	0.023166667	145.6583333	227.1716667	234.5016667	0.019957891	0.026389879	-0.000203897	-0.361280582	-0.287165943	-0.380821867	0.496271124	10.47907692	28.19153846	-8.389076923	3.110153846	95.72769231	99.61538462	392.8476923
forb	Penstemon humilisUT	0.020545361	0.034743955	-0.001018007	-0.444897959	-0.411654948	0.424736752	6.770857143	20.69085714	-9.968857143	-0.192571429	137.8428571	208.5514286	235.7371429	0.019051964	0.022198594	0.004011662	-0.390480235	-0.25391185	-0.398250729	0.471212485	9.312571429	26.86142857	-9.062	3.202857143	87.64571429	97.61428571	385.1514286
forb	Penstemon leordiiUT	0.014045618	0.023884068	0.004515863	-0.279807923	-0.769727319	0.375222089	4.900857143	21.13228571	-12.07771429	-0.45	128.2885714	229.1914286	262.2914286	0.020034985	0.02837798	0.004009604	-0.267775396	-0.310396158	-0.645186074	0.431891614	9.938285714	26.27028571	-8.158285714	2.538	114.9485714	170.1828571	343.2085714
forb	Penstemon whippleanusUT	0.015779112	0.025420568	0.011639856	-0.241592637	-0.238607443	0.290932373	2.657	17.08266667	-13.87866667	-2.284	145.15	236.26	189.3333333	0.018608243	0.026817127	0.011288515	-0.111104707	-0.193141257	-0.427426971	0.30787515	10.32866667	25.60766667	-8.392333333	3.241	135.2366667	126.9233333	307.8766667
forb	Viola aduncaUT	0.01659944	0.02237455	0.014069628	-0.21052421	-0.237887155	0.307707083	3.119666667	17.43766667	-13.80366667	-1.754666667	148.4966667	196.7466667	189.7466667	0.020971589	0.023459784	-0.001038015	-0.52446159	-0.337230892	-0.38507403	0.594101641	10.09633333	27.64333333	-8.605	2.147	94.92333333	102.4966667	385.33
forb	Androsace septentriolisUT
forb	Astragalus kentrophytaUT
grass	Elymus glaucusUT
grass	Elymus trachycaulusUT
forb	Eriogonum brevicauleUT
forb	Eriogonum heracleoidesUT
forb	Eriogonum umbellatumUT
forb	Hedysarum borealeUT
forb	Hydrophyllum capitatumUT
forb	Lepidium montanumUT
forb	Penstemon eatoniiUT
forb	Penstemon watsoniiUT
grass	Poa fendleriaUT
grass	Poa secundaUT
forb	Potentilla gracilisUT
tree	Abies grandisWA	0.002727491	0.028165066	-0.001105642	0.047791116	-0.798841537	-0.213391357	7.06425	19.0065	-6.43975	-0.3505	101.115	344.9275	214.2725	0.003454982	0.030045018	-0.003297719	-1.312909386	0.006788715	-0.516284514	-0.186518607	10.02375	25.3075	-4.14175	3.0855	61.5275	165.8825	348.19
tree	Abies lasiocarpaWA	0.001209055	0.026515177	0.007372663	0.252433545	-1.311699537	-0.340099468	6.006714286	16.49985714	-9.218285714	-3.585571429	153.3271429	288.2514286	132.7314286	0.004586177	0.029276625	0.001026582	-1.011758021	0.015853198	-0.893513977	-0.178027783	8.582857143	21.87928571	-5.553	0.919	83.06857143	248.6142857	270.3485714
tree	Acer glabrumWA	0.00335114	0.027587035	0.005834934	0.146440576	-1.438919568	-0.298727491	7.2205	19.34325	-7.89675	-1.49325	117.6725	283.695	198.3	0.003171669	0.028938175	-0.003659064	-1.19557937	0.011338535	-0.245942377	-0.207977191	11.26125	25.8975	-3.777	3.283	47.1875	90.175	362.3975
forb	Achlys triphyllaWA	0.003992797	0.027509404	-0.000889956	0.072276911	-0.615022009	-0.193613445	5.747	18.60966667	-6.528	-0.559333333	81.18333333	310.67	235.9266667	0.002501801	0.029172469	-0.003379752	-1.358551486	-0.003017207	-0.422120848	-0.193173269	9.674333333	24.236	-4.271333333	2.739	57.71666667	161.0866667	334.7433333
shrub	Amelanchier alnifoliaWA	0.004254502	0.028669525	0.003332533	0.142723375	-1.161481736	-0.288808095	7.988285714	20.10285714	-7.441857143	-1.108571429	122.4242857	291.0685714	205.8828571	0.004525124	0.030058309	-0.002292574	-1.100586134	0.023587721	-0.405697136	-0.173023495	10.63014286	26.78642857	-4.667	3.023142857	50.21	120.7042857	381.3814286
forb	Antenria racemosaWA	0.002819528	0.025337335	0.007447779	0.238751501	-1.143929572	-0.32929972	6.625666667	17.61366667	-8.722333333	-2.834666667	142.9266667	262.84	154.2	0.005895958	0.030842737	0.001533413	-0.892130501	0.033917567	-0.819119648	-0.178351341	10.17533333	24.559	-5.4	1.700666667	76.02	194.5366667	314.33
shrub	Arctostaphylos uva-ursiWA	0.000659997	0.026012005	0.008816327	0.292629052	-1.204455115	-0.356003735	5.330444444	15.82822222	-9.434	-3.629333333	164.32	252.3977778	119.3688889	0.00428278	0.026931839	0.00429932	-0.668840475	0.062793117	-0.626405229	-0.190022676	9.715333333	25.33311111	-6.667777778	1.231111111	71.43777778	123.2666667	334.8288889
forb	Arnica cordifoliaWA	0.002660547	0.024862933	0.008422851	0.294162842	-1.017628699	-0.341015465	5.715647059	16.30811765	-9.354	-3.536588235	155.7776471	232.0164706	130.9741176	0.00123946	0.0281031	0.00023134	-0.855791671	0.036294047	-0.621433515	-0.236192359	9.927529412	25.15764706	-5.587647059	1.786941176	61.68823529	134.2082353	342.28
forb	Balsamorhiza sagittataWA	0.003679232	0.027371909	0.004883553	0.119318127	-0.977719088	-0.220043217	7.6004	20.5508	-7.9372	-1.182	103.296	203.764	235.968	0.007354622	0.031255702	-0.002673709	-1.029495334	0.049527011	-0.319366146	-0.172216086	11.23	26.832	-4.876	2.8344	45.564	106.448	381.416
shrub	Berberis aquifoliumWA	0.005346672	0.025089502	0.003494731	0.088872882	-0.833800187	-0.14499133	6.595555556	20.19177778	-7.728	-1.206666667	106.2333333	237.8511111	233.0644444	0.004921969	0.030936108	-0.001480059	-0.964619637	0.039274376	-0.478612778	-0.185700947	10.80711111	27.05888889	-4.762	2.915111111	52.48666667	116.9244444	381.7488889
shrub	Berberis nervosaWA	0.004356714	0.029070142	0.000611216	0.111452581	-1.065779455	-0.221025553	5.826	18.08085714	-6.991142857	-1.283142857	108.9114286	429.28	200.1942857	0.004185217	0.029784257	-0.002656148	-1.294142717	0.015414166	-0.505244383	-0.180140628	9.690857143	24.39514286	-4.439428571	2.598857143	63.44857143	181.3371429	331.4114286
grass	Calamagrostis rubescensWA	0.00236689	0.026711256	0.006196764	0.197400103	-1.026385411	-0.359156234	7.634571429	19.58561905	-7.987333333	-1.652952381	121.7180952	223.3161905	197.4647619	0.005478992	0.030550049	-0.0000425	-0.964633617	0.038760647	-0.513700337	-0.174817356	10.00790476	25.2692381	-5.378190476	2.120190476	55.68857143	148.847619	349.9352381
grass	Carex concinnoidesWA	0.004361345	0.022833133	0.008663265	0.272953181	-0.869321729	-0.280912365	5.9995	16.62	-9.555	-3.51475	161.105	199.9625	127.68	0.004941777	0.027240096	0.004036014	-0.710185949	0.078577431	-0.636362545	-0.203757503	10.189	25.08025	-6.4205	1.1875	72.4875	135.01	326.06
grass	Carex geyeriWA	0.004109844	0.027738295	-0.001843938	0.12819928	-0.651368547	-0.236320528	5.3665	17.51925	-7.35975	-1.6415	97.805	388.105	206.1025	0.004376951	0.029327131	-0.004064826	-1.239175604	0.029471789	-0.352496999	-0.173859544	10.29575	26.551	-4.4515	3.24	47.61	120.42	382.8725
grass	Carex rossiiWA	0.001336735	0.027236495	0.007506603	0.296596639	-1.411698679	-0.30789916	4.567	15.60475	-9.45675	-3.794	168.1075	330.3275	119.555	0.007598439	0.028710684	0.000945978	-0.859029657	0.063823529	-0.444693878	-0.144915966	10.0105	25.67525	-5.8105	1.789	65.4475	110	346.3275
forb	Chimaphila umbellataWA	0.002134269	0.028295503	0.004133715	0.103717795	-1.316014406	-0.308859544	7.980461538	19.53138462	-7.306923077	-1.168769231	102.4476923	294.1661538	210.2307692	0.005881324	0.031187446	-0.000633168	-1.101985868	0.021406277	-0.650399588	-0.171353113	9.853571429	24.02671429	-4.364	2.334	67.57571429	177.44	316.4085714
forb	Clintonia unifloraWA	0.004366547	0.028854742	0.004783513	0.150444178	-1.639535814	-0.290860344	6.269333333	17.696	-7.331666667	-1.645666667	131.3066667	392.4933333	166.4833333	0.007078832	0.030904362	0.000665066	-1.083726407	0.032252901	-0.573021208	-0.154885954	9.931666667	24.01566667	-4.227666667	2.519	66.97333333	171.3433333	315.6633333
forb	Galium triflorumWA	0.00379992	0.027791917	0.006537015	0.233085234	-1.297478992	-0.340264106	6.78	18.07133333	-8.339	-2.132666667	142.5666667	278.7066667	160.4266667	0.003654262	0.03080112	-0.00014966	-0.96893767	0.019279712	-0.674285714	-0.204793918	10.65066667	25.58466667	-4.577	2.561	63.22333333	151.3133333	343.6433333
forb	Goodyera oblongifoliaWA	0.003303321	0.026508603	0.005117647	0.208483393	-1.088435374	-0.325714286	6.249166667	18.14683333	-8.005666667	-1.947833333	125.2566667	290.8766667	181.0366667	0.003394958	0.029531813	-0.000765506	-1.226258201	-0.005998399	-0.62242497	-0.179331733	9.493666667	23.46933333	-4.359333333	2.424166667	71.48166667	195.5966667	306.0483333
forb	Hieracium albiflorumWA	0.003104709	0.026751501	0.005710017	0.147829799	-1.578700814	-0.299255702	6.430888889	18.48955556	-8.353333333	-1.861777778	116.3044444	343.7155556	190.36	0.001991196	0.029679072	-0.000574096	-1.065952746	0.00645058	-0.625727624	-0.208680806	9.912888889	24.70844444	-4.506444444	2.388444444	63.33555556	154.5177778	333.5644444
shrub	Holodiscus discolorWA	0.00094735	0.028365632	0.0000583	0.070759732	-0.835650832	-0.262040816	7.367428571	20.66428571	-6.607142857	-0.426571429	82.83714286	279.7685714	258.46	0.005044761	0.030287086	-0.00220614	-1.03687461	0.045508489	-0.416511748	-0.178048362	10.766	27.35314286	-4.828285714	2.948571429	50.28	117.1228571	390.6428571
tree	Larix occidentalisWA	0.00480939	0.025569161	0.002340136	0.113389356	-0.660173403	-0.231762038	6.800222222	18.88577778	-7.844888889	-1.601333333	108.8	274.6066667	204.2711111	0.007918367	0.023252501	0.004019208	-0.994173088	0.045330132	-0.38054155	-0.076025077	8.624666667	23.44111111	-6.265111111	1.072222222	79.74222222	140.9711111	300.9133333
forb	Linea borealisWA	0.003659064	0.022974135	0.009449307	0.253694205	-0.882649787	-0.321912038	5.692	17.21454545	-9.64	-3.162545455	146.3545455	197.6381818	150.2909091	0.004808032	0.029378151	0.000262796	-1.056133474	0.019709702	-0.620971298	-0.166988977	9.728363636	24.40327273	-4.731272727	2.246909091	72.66	159.6490909	319.0563636
forb	Lupinus latifoliusWA	0.000794375	0.027130852	0.00761173	0.267720803	-1.377499571	-0.383467673	6.748	16.60457143	-8.460571429	-3.056	163.5857143	273.38	119.1828571	0.004474704	0.030392043	0.000133082	-0.979973032	0.018480535	-0.46545018	-0.155897788	9.774857143	26.25685714	-5.876571429	2.063428571	56.01714286	150.4485714	371.1485714
forb	Moehringia macrophyllaWA	0.0000864	0.026939576	0.003438976	0.130396158	-1.050364146	-0.27010004	5.599	17.98933333	-8.14	-1.638333333	116.2633333	322.8233333	194.2433333	0.001058824	0.028553021	-0.003911965	-1.382367947	-0.022152861	-0.538431373	-0.192781112	9.709	24.97633333	-4.017	3.039333333	59.72	170.0966667	346.82
forb	Osmorhiza chilensisWA	0.003487155	0.026323169	0.005529412	0.146415366	-1.183073229	-0.285661465	6.4352	18.4764	-8.3014	-2.107	120.674	281.97	186.85	0.004638655	0.030265546	-0.002291477	-1.114023587	0.026684274	-0.479486194	-0.197109244	10.7564	25.3812	-4.7086	2.5128	56.398	149.098	347.772
shrub	Paxistima myrsinitesWA	0.002382797	0.027175114	0.006805992	0.194799311	-1.542493867	-0.355498721	6.370434783	17.84895652	-8.376782609	-2.300608696	131.68	336.1130435	167.6495652	0.003690589	0.029330967	-0.00075766	-1.14139042	-0.007021243	-0.571426484	-0.172322146	9.799826087	24.038	-4.588	2.329304348	70.58347826	174.8026087	315.3495652
tree	Picea engelmanniiWA	0.002413445	0.025769668	0.007669308	0.27005042	-1.290416967	-0.321338135	5.757066667	15.91826667	-9.412266667	-3.842	156.0466667	292.5333333	123.3973333	0.004767027	0.027096279	0.00232605	-0.92490841	0.024787515	-0.670636255	-0.157013205	8.617333333	22.82146667	-6.234533333	0.809333333	83.99333333	186.88	285.2093333
tree	Pinus contortaWA	0.00145646	0.02400591	0.009786315	0.361544002	-0.8321544	-0.31433004	4.422461538	14.89953846	-10.19123077	-4.363384615	176.9153846	197.6076923	105.9369231	0.005404747	0.030636993	0.000389694	-1.068847117	0.022472989	-0.622299381	-0.170154216	9.234153846	23.40769231	-4.850307692	1.896769231	69.16	188.6861538	307.5461538
tree	Pinus monticolaWA	-0.002012005	0.026560384	-0.002165666	0.005791116	-0.806837935	-0.236139256	6.9288	18.7068	-6.5804	-0.5628	96.852	361.568	215.696	0.006118607	0.030715966	-0.000329412	-1.10259609	0.025008403	-0.416355342	-0.171553421	10.5692	24.75	-4.1984	2.7668	53.616	140.612	338.948
tree	Pinus ponderosaWA	0.003694735	0.025265992	0.005646373	0.149645001	-0.755324987	-0.274014749	8.207285714	20.76685714	-7.529857143	-1.035714286	116.7585714	170.03	218.1385714	0.00264723	0.029757846	-0.002704853	-1.136994965	0.017410393	-0.428938433	-0.218151261	10.46928571	25.12085714	-4.443714286	2.656857143	56	126.6442857	344.6085714
tree	Pseudotsuga menziesiiWA	0.00286318	0.02657479	0.005167416	0.144642085	-1.04944332	-0.300040473	7.368857143	19.65982857	-7.983714286	-1.558057143	115.5028571	241.0451429	205.5885714	0.002183179	0.029276322	-0.00134482	-1.134128886	0.003368406	-0.512730739	-0.201628416	9.852411765	24.56929412	-4.682588235	2.423647059	60.91705882	150.5005882	334.5476471
shrub	Ribes lacustreWA	0.003616532	0.024629738	0.006169096	0.173822672	-1.098905848	-0.256587206	5.884571429	17.73714286	-8.589428571	-2.423714286	133.78	259.3342857	168.7714286	0.004342994	0.026726805	0.004474018	-0.692822947	0.091696107	-0.606578631	-0.217691648	9.466	24.282	-6.846571429	0.698285714	78.15142857	137.7828571	310.7542857
shrub	Rosa gymnocarpaWA	0.001279979	0.027973856	0.001355742	0.06048286	-1.059997332	-0.222761104	6.427555556	19.28511111	-6.830222222	-0.565555556	105.3155556	369.1688889	219.6555556	0.003587035	0.029706816	-0.000685608	-1.115371597	0.008120582	-0.556766707	-0.180274777	9.96	24.88111111	-4.511333333	2.714888889	64.96	155.9955556	335.16
shrub	Rubus parviflorusWA	0.004196879	0.028934317	0.003716687	0.200061739	-1.2484651	-0.318113531	6.39	17.98628571	-7.682571429	-1.998857143	118.9257143	320.9171429	183.14	0.003632996	0.030597839	-0.001733493	-1.207893891	-0.018363917	-0.57633339	-0.168108386	10.09657143	24.63428571	-4.035428571	2.659714286	75.37428571	173.5171429	321.6342857
forb	Smilaci stellataWA	0.004758703	0.027435774	0.004437575	0.133445378	-1.102893157	-0.274693878	7.8405	19.8565	-7.07175	-1.01425	109.73	255.815	210.23	0.006021609	0.030353541	0.000473589	-1.151845522	-0.008355342	-0.668823529	-0.131326531	9.41925	23.3505	-4.46525	2.27075	85.495	207.86	290.5775
tree	Sorbus scopuliWA	0.003202881	0.029718287	0.005627851	0.194053621	-1.971972789	-0.343585434	6.029666667	17.07533333	-8.116	-2.428	123.6166667	401.32	162.29	0.005959184	0.029636655	0.001626251	-1.023286174	0.030028011	-0.731356543	-0.164729892	9.899666667	23.70933333	-5.054	1.671333333	85.93333333	206.3766667	290.8833333
shrub	Spiraea betulifoliaWA	0.002782572	0.026765906	0.00654869	0.18885107	-1.286228374	-0.334154368	6.974588235	18.61023529	-8.068705882	-1.931294118	124.7129412	281.6929412	182.2905882	0.003037356	0.029788009	-0.000470306	-1.026744342	0.019696349	-0.537860321	-0.213911447	10.41988235	24.76835294	-4.756470588	2.318235294	60.91882353	141.5294118	332.6470588
shrub	Symphoricarpos albusWA	0.008615446	0.022761505	0.006182873	0.069235694	-0.944385754	-0.087286915	6.606166667	20.28333333	-8.614666667	-1.4275	118.7833333	206.45	216.995	0.002626651	0.029543017	-0.002017607	-1.077231008	0.024197679	-0.335162065	-0.218631453	10.72	25.71533333	-5.135333333	2.369333333	50.455	113.3883333	359.8066667
forb	Thalictrum occidentaleWA	0.001795918	0.024262305	0.008404562	0.301362545	-0.885528211	-0.328457383	4.86075	15.9385	-9.50175	-3.5375	158.5025	244.0575	130.6725	0.003201681	0.030108043	0.001302521	-0.915891916	0.034693878	-0.825018007	-0.213661465	9.283	23.4425	-5.479	1.399	78.615	202.89	297.47
forb	Trillium ovatumWA	0.00687475	0.029603842	0.000916367	-0.011532613	-1.472204882	-0.13314926	6.804666667	17.872	-7.003	-1.367	144.5033333	560.7733333	162.7833333	0.00277471	0.029132453	-0.000989996	-1.333230442	-0.049979992	-0.712557023	-0.166162465	9.659666667	22.87166667	-3.508666667	2.600333333	89.69	219.1866667	277.3933333
shrub	Vaccinium globulareWA	0.001676831	0.028555102	0.006160384	0.194501801	-1.866228091	-0.371831933	6.7052	16.9936	-8.058	-2.5642	134.054	378.12	146.244	0.005820408	0.030584874	-0.000356783	-1.157817986	0.008187275	-0.63152461	-0.142986795	9.5214	23.799	-4.6548	2.239	73.89	196.47	308.646
shrub	Vaccinium myrtillusWA	0.001958383	0.025065226	0.006295318	0.280808323	-0.909371749	-0.30462585	6.008333333	16.53566667	-8.867333333	-3.232666667	154.1566667	260.2266667	136.5433333	0.004693878	0.029088435	0.000192077	-1.242441652	0.00082433	-0.580152061	-0.143753501	8.173333333	22.075	-5.069333333	1.618	72.29	231.28	288.6266667
shrub	Vaccinium scopariumWA	0.002035481	0.026520475	0.007890089	0.272258237	-1.36753368	-0.337132186	5.286666667	15.75355556	-9.471555556	-3.771111111	153.3466667	307.0666667	125.0822222	0.003229558	0.026746699	0.00192557	-1.03750021	0.055328798	-0.717012138	-0.210121382	7.451555556	20.75933333	-6.208444444	0.442888889	86.11111111	234.5955556	255.0977778
forb	Valeria sitchensisWA	0.001222089	0.026739496	0.00765106	0.293629452	-1.301672669	-0.333901561	5.583	15.66633333	-9.297666667	-3.743333333	157.8433333	287.7133333	120.5766667	0.003315726	0.027970388	0.001270908	-1.117891469	0.056030412	-0.790588235	-0.20542617	6.972333333	20.48033333	-5.946666667	0.506666667	83.89666667	259.1866667	256.3533333
tree	Abies lasiocarpaMT	0.014098765	0.012217877	0.023956376	-0.136012371	-1.443907461	0.087612265	3.665559322	19.07728814	-12.97213559	-2.615661017	201.0579661	260.6667797	167.1352542	-0.009434472	-0.003457383	0.013025983	-0.688570696	0.114218162	-1.526371091	-0.464907319	6.728338983	24.02728814	-10.15840678	-0.660033898	174.2220339	186.1383051	233.2908475
tree	Acer glabrumMT	0.003849082	0.005000857	0.024722575	0.055471331	-2.071733836	-0.31962042	5.076571429	19.74980952	-11.97409524	-2.380761905	220.9666667	283.0390476	159.9371429	0.003715086	0.015444806	0.020856343	-0.445903442	-0.008316469	-0.970459041	-0.104149088	8.207619048	26.71209524	-7.205809524	2.147047619	146.7609524	119.7980952	302.8009524
forb	Achillea millefoliumMT	0.01742676	0.012832501	0.024087193	-0.17129715	-1.338363556	0.201407721	4.549578947	19.37642105	-12.35985965	-2.698491228	189.4589474	226.2403509	173.3859649	-0.001946138	0.005777751	0.01712557	-0.554611982	0.038198479	-1.22340056	-0.259782313	6.920233333	24.86276667	-9.515866667	0.586466667	152.4516667	145.2663333	269.8646667
forb	Actaea rubraMT	0.008049734	0.006555651	0.030372835	0.027178872	-1.57333219	-0.125220374	4.716428571	20.31442857	-11.93128571	-1.619714286	191.8342857	240.0585714	181.9914286	-0.004437661	0.001776711	0.019212142	-0.394537893	0.101169611	-1.71695421	-0.48000686	6.786857143	23.05828571	-10.08142857	-0.481857143	183.9342857	198.4057143	213.4914286
forb	Agoseris glaucaMT	0.020701561	0.015838655	0.023216327	-0.231310924	-1.187248499	0.253198079	4.7442	18.9298	-12.3853	-2.952	196.279	225.611	154.207	-0.003775224	-0.010543646	0.025993483	-0.254648295	0.154029612	-1.811437718	-0.613461385	6.38152381	21.0912381	-11.13638095	-1.594857143	203.2790476	201.2542857	171.392381
forb	Allium cernuumMT	0.021990636	0.016916447	0.02560024	-0.183481393	-0.869142857	0.356513806	5.6791	20.8475	-11.4542	-1.5279	164.608	153.34	206.73	-0.005569508	-0.007231933	0.021535654	-0.438931504	0.142309724	-1.70787515	-0.51152461	6.5481	22.8859	-10.7129	-0.9614	191.246	209.306	204.95
shrub	Amelanchier alnifoliaMT	0.007285099	0.006269552	0.028430885	0.059300208	-1.674605452	-0.152758469	4.668829268	20.47736585	-11.62707317	-1.825560976	191.5063415	265.9307317	186.9565854	-0.001644658	0.009009089	0.016620591	-0.546238737	0.033854685	-1.166883896	-0.232303207	7.627619048	25.79909524	-8.267571429	1.08447619	153.7795238	145.2080952	280.8314286
forb	Aphalis margaritaceaMT	0.011122209	0.017170708	0.027168788	-0.05152461	-1.646809124	0.000129652	3.3968	19.4396	-12.0254	-2.109	192.076	289.032	172.086	-0.007715726	0.00734886	0.010366867	-0.666721826	0.052859544	-1.289032413	-0.303207683	6.936	24.6608	-9.3316	0.0618	143.508	157.766	269.498
forb	Anemone multifidaMT	0.006404962	0.007930372	0.026844338	-0.14979992	-1.027887155	0.062240896	4.026	19.76633333	-12.68116667	-2.145333333	187.8116667	200.165	182.4933333	-0.005559824	-0.011035214	0.02455062	-0.293342836	0.172280912	-1.642004802	-0.6994998	6.576166667	21.41633333	-11.439	-1.565666667	204.9916667	173.035	169.425
forb	Antenria parvifoliaMT	0.019633053	0.015007603	0.02260084	-0.155822329	-1.19585034	0.23757503	4.848166667	19.66266667	-11.95516667	-2.368083333	184.66	219.33	178.4666667	-0.003506002	-0.008410164	0.024159464	-0.276260305	0.160492197	-1.705044018	-0.662833133	6.585	21.69275	-11.19383333	-1.33575	205.11	174.0908333	177.3016667
forb	Antenria racemosaMT	0.021303721	0.015621449	0.02162505	-0.212765106	-0.75879952	0.377603041	3.797666667	20.41033333	-13.2465	-2.687166667	171.75	174.8966667	200.1583333	0.001687475	0.005513806	0.021711084	-0.480736916	0.076802721	-1.299079632	-0.31952381	7.1365	24.23683333	-9.041833333	0.484333333	170.945	152.3933333	246.7916667
forb	Aquilegia flavescensMT	0.020580346	0.016794375	0.022048362	-0.280096038	-0.939811353	0.345950952	4.614285714	19.08314286	-13.09885714	-3.503142857	186.86	200.4314286	160.6657143	-0.004855428	-0.010922998	0.024831418	-0.249091295	0.199608986	-2.67637112	-0.86548448	6.343714286	20.54285714	-11.65942857	-2.628571429	244.2457143	294.3371429	136.1085714
shrub	Arctostaphylos uva-ursiMT	0.004459955	0.001771223	0.02966661	0.046115589	-1.638514835	-0.198113531	4.018857143	19.07414286	-12.44771429	-2.316142857	192.7671429	253.6728571	168.6142857	-0.002015778	0.008586177	0.016240439	-0.565745902	0.027480707	-1.087611044	-0.183426513	7.205857143	25.71271429	-8.907714286	0.893	139.6142857	130.4928571	292.8228571
forb	Areria congestaMT	0.021419368	0.016172469	0.021493798	-0.297430972	-1.02957583	0.360032013	5.077166667	18.7915	-11.911	-3.020833333	181.07	217.065	156.6166667	0.014810724	0.014929572	0.031007203	-0.18178345	-0.085202081	-0.542484994	0.224637855	6.945833333	24.78833333	-10.48033333	1.243833333	139.2433333	68.895	285.105
forb	Arnica cordifoliaMT	0.014055222	0.011631606	0.024695417	-0.175027549	-1.156444116	0.126143996	4.753179487	19.78517949	-12.1865641	-2.023692308	196.3123077	199.1174359	172.9358974	-0.005390464	-0.002496876	0.017977283	-0.543236425	0.115057715	-1.671921692	-0.484915197	6.788153846	23.20851282	-10.22164103	-0.740974359	182.6784615	197.3482051	216.5117949
forb	Arnica latifoliaMT	0.020785114	0.01697136	0.022567656	-0.248218144	-1.017948894	0.313150403	3.674285714	19.52814286	-13.58228571	-2.748857143	182.68	208.75	177.4128571	0.003853198	0.01680638	0.018992626	-0.461882436	0.006009261	-1.040860916	-0.121035843	7.785571429	26.02171429	-7.577714286	1.584142857	144.6	134.8414286	293.9742857
shrub	Artemisia tridentataMT	0.022268908	0.012720288	0.020897479	-0.311322929	-0.619663866	0.467044418	5.3088	19.729	-12.6468	-2.6174	152.69	133.182	200.488	0.025835294	0.019967827	0.031368067	-0.220719143	-0.083855942	-0.29152461	0.454588235	7.6282	25.2596	-10.3992	1.1476	128.662	47.484	300.288
forb	Aster ciliolatusMT	-0.004151915	-0.006533231	0.027478773	0.125478555	-1.861661028	-0.630291389	5.112727273	17.89909091	-12.64272727	-3.566363636	221.6945455	230.2618182	124.5963636	-0.004622329	-0.006004322	0.022177671	-0.298663925	0.145267707	-1.643678271	-0.647116447	6.9464	21.7392	-10.7136	-1.2766	194.824	166.232	181.74
forb	Aster conspicuusMT	0.016354592	0.012269508	0.025893908	-0.115370648	-0.77364946	0.234213685	4.793125	21.0830625	-12.355375	-1.6191875	158.396875	141.14	217.91875	-0.009846639	-0.006159964	0.013826381	-0.671901631	0.104872449	-1.578831032	-0.518112245	6.6105	23.517125	-10.753125	-0.8206875	177.783125	179.016875	224.26875
forb	AsterMT	0.020860024	0.015607683	0.02457527	-0.126439376	-1.178295318	0.252038415	4.2522	20.0318	-12.3582	-2.5788	175.426	240.792	191.398	-0.006698679	0.001029532	0.01287539	-0.704196972	0.081555822	-1.280734694	-0.315495798	6.5504	24.8688	-10.074	-0.0402	152.508	156.474	268.44
forb	Astragalus miserMT	0.022722689	0.018926771	0.024113645	-0.271412565	-1.050404162	0.330916367	5.671666667	18.97666667	-11.83866667	-2.694	174.7033333	197.98	162.4933333	0.015373349	0.013735894	0.033018007	-0.029857181	0.017078832	-0.744281713	0.085818327	7.519666667	24.34366667	-10.225	0.612666667	137.32	83.14	275.7433333
forb	Balsamorhiza sagittataMT	0.020363145	0.01519988	0.024015606	-0.264027611	-0.612893157	0.432094838	5.25775	21.42175	-11.99	-1.371	166.3375	120.375	215.5625	0.011065426	0.020777311	0.024423169	-0.399067372	-0.013235294	-0.70729892	0.023241297	8.53275	27.50875	-6.642	3.07825	143.4775	92.505	322.11
grass	Bromus caritusMT	0.021576951	0.014833613	0.018051381	-0.275764706	-0.834890756	0.480144058	5.2878	20.3156	-12.5442	-2.7228	155.692	176.34	203.924	-0.007130852	-0.008695405	0.019960275	-0.46173946	0.148274583	-1.819666048	-0.589121467	6.522727273	22.346	-11.13109091	-1.209454545	196.3127273	207.2	192.6818182
grass	Bromus inermisMT	0.019684874	0.013240696	0.02297599	-0.170702281	-1.089063625	0.267689076	5.83025	20.31375	-12.1615	-2.4855	179.7025	176.995	189.3175	-0.003870828	-0.007190396	0.023778151	-0.287522665	0.133805522	-1.362972389	-0.558084034	6.938	22.425	-10.8	-0.7228	185.038	131.654	200.914
grass	Bromus vulgarisMT	0.006261104	0.007107443	0.031512005	-0.019045618	-1.466776711	-0.15757503	5.22275	20.30975	-11.11575	-1.09425	199.6775	205.7125	176.505	-0.002195078	0.008532413	0.018177671	-0.511112996	0.005144058	-1.108301321	-0.230810324	7.96775	26.14475	-7.77775	1.544	157.6225	141.5225	282.9675
grass	Calamagrostis cadensisMT	0.016235663	0.01347419	0.02720362	-0.204761289	-1.160051713	0.205514821	4.365846154	20.01384615	-12.48815385	-2.125076923	188.5876923	198.5184615	181.1446154	-0.005987626	0.006036014	0.01439505	-0.514155332	0.064042848	-1.387670145	-0.339296334	6.205692308	24.03692308	-10.03707692	-0.036769231	146.4153846	161.2784615	262.6307692
grass	Calamagrostis rubescensMT	0.022362245	0.016940426	0.023579232	-0.212157863	-0.784170168	0.401087935	4.6746875	20.93025	-12.5065	-1.94875	162.70625	158.213125	211.698125	-0.00585114	0.002093637	0.013747899	-0.665309902	0.041986795	-1.326176471	-0.290745798	6.59975	24.645125	-10.148125	0.024	150.56625	156.32625	265.785625
forb	Campanula rotundifoliaMT	0.014505112	0.011996192	0.026398311	-0.199645651	-0.996653558	0.229968953	4.445931034	20.07489655	-12.38937931	-1.91337931	183.2655172	188.8358621	185.9544828	-0.004405282	-0.001752221	0.018989036	-0.474252527	0.082876351	-1.548001601	-0.454746699	6.8082	23.41146667	-10.31933333	-0.437866667	175.442	167.4573333	227.006
grass	Carex concinnoidesMT	0.021481393	0.020745498	0.026343938	-0.024213685	-1.081806723	0.178565426	3.6535	19.9555	-12.34875	-2.27175	172.54	250.2825	193.2825	-0.01040036	-0.004686074	0.010897359	-0.784470189	0.08469988	-1.278241297	-0.379309724	6.71675	24.85675	-10.21725	-0.25125	155.9625	148.0125	261.6625
grass	Carex geyeriMT	0.017619448	0.017862345	0.025235094	-0.160776311	-0.903381353	0.198705482	3.433666667	19.76766667	-13.00733333	-1.83225	185.7683333	209.1533333	180.5775	0.003816927	0.011707283	0.020864346	-0.520938662	0.021294518	-1.148263305	-0.14294918	7.259583333	25.32258333	-8.603	1.2325	148.6925	145.3916667	281.8683333
grass	Carex rossiiMT	0.015977191	0.014134454	0.023722689	-0.2772509	-0.714015606	0.311530612	3.1145	19.233	-13.69125	-2.31	185.465	189.2825	172.9875	-0.003297119	-0.001746699	0.02257503	-0.384700432	0.116758703	-1.454639856	-0.342641056	7.4345	24.64625	-9.4385	0.2675	171.36	179.4675	246.57
grass	CarexMT	0.017387755	0.017334934	0.024622329	-0.056948379	-1.522653061	0.101817527	3.7382	19.2878	-12.2407	-2.3466	193.927	306.505	174.143	-0.00467467	0.011561825	0.01450084	-0.498072658	0.028806723	-1.439255702	-0.273827131	6.9663	24.3624	-8.9523	0.385	143.266	177.856	266.631
forb	Castilleja miniataMT	0.017686675	0.013882353	0.024503001	-0.178367347	-1.387521008	0.212659064	3.5885	19.339	-13.37725	-2.7355	189.33	266.9275	177.5425	-0.006458583	-0.009880552	0.022773709	-0.367691295	0.139327731	-1.633367347	-0.546620648	6.42675	22.171	-10.995	-1.11075	188.85	189.4225	194.0275
forb	Cerastium arvenseMT	0.013897673	0.011681701	0.025002915	-0.182434117	-1.42787172	0.143364774	4.189238095	18.63352381	-12.608	-2.927809524	198.8447619	246.2438095	155.1857143	-0.003129938	-0.009861545	0.028035214	-0.19298657	0.150217801	-1.604516092	-0.545168925	6.528095238	21.73409524	-10.88142857	-1.06847619	193.6152381	183.7057143	185.0247619
forb	Chimaphila umbellataMT	0.013777216	0.014367094	0.026149997	-0.090180072	-1.095947432	0.119267075	4.390631579	20.74031579	-12.344	-1.957157895	173.2	208.62	205.8978947	-0.006317559	0.001625324	0.013491628	-0.716154068	0.08062425	-1.057989512	-0.304520124	7.437578947	25.40347368	-8.649684211	0.429789474	155.3463158	128.9747368	270.5715789
moss	Cladonia coniocraeaMT	-0.005343577	-0.011886675	0.02802401	0.159519808	-1.156177671	-0.756878752	5.0188	16.5856	-14.5336	-5.8064	202.088	166.86	107.512	-0.003539976	-0.008494598	0.024903721	-0.26660528	0.150012005	-1.940629052	-0.743923169	6.5532	20.5528	-12.2352	-2.3276	210.848	201.896	151.98
forb	Clematis occidentalisMT	0.008490232	0.003894358	0.025919895	0.016073338	-1.762942268	-0.228287679	5.468909091	19.80272727	-11.90109091	-2.08	220.6363636	237.5090909	156.4490909	-0.004546546	-0.003424206	0.022348576	-0.376508623	0.119214231	-1.713849176	-0.573790243	6.845454545	22.66818182	-10.66490909	-0.850727273	193.5036364	189.5854545	199.4309091
forb	Clintonia unifloraMT	0.002117211	0.009055768	0.020741024	0.138727491	-2.516156281	-0.455512387	5.062454545	19.00054545	-11.08854545	-2.974090909	211.9745455	347.4918182	145.0372727	-0.0035233	0.007247845	0.01606308	-0.561552417	0.0520681	-1.188202554	-0.265592055	7.693090909	25.63709091	-8.313	0.845909091	152.8881818	147.3754545	277.5827273
forb	Cornus cadensisMT	-0.004695211	-0.01193384	0.028111511	0.17140723	-1.18134187	-0.74482593	5.433111111	17.45911111	-14.19977778	-5.275111111	198.7288889	165.0511111	116.0955556	-0.011576951	-0.005868427	0.011534694	-0.771837189	0.089296519	-1.268264106	-0.405589436	6.8254	24.5922	-10.1188	-0.3382	160.064	151.584	252.752
grass	Danthonia intermediaMT	0.015971188	0.014460084	0.027873649	-0.204084634	-0.821578631	0.27172569	3.705875	19.5445	-12.7535	-2.037125	171.89625	198.105	183.77375	-0.007158063	-0.005311885	0.016566307	-0.574421112	0.082730692	-1.397115646	-0.356104042	5.810533333	23.24773333	-11.60453333	-0.799333333	151.8493333	162.0266667	244.9653333
forb	Delphinium bicolorMT	0.024384954	0.016947579	0.02272429	-0.289051621	-0.771852741	0.454789916	6.07	20.04766667	-11.455	-2.134	170.8633333	163.8166667	180.6733333	0.000829132	-0.00507403	0.028930772	-0.220388869	0.141840736	-1.795662265	-0.437559024	6.202666667	22.03333333	-11.193	-1.480333333	198.6366667	235.9	195.81
moss	Dicranum fuscescensMT	-0.004437775	-0.007596639	0.022735494	0.158087235	-2.95210084	-0.814621849	5.132666667	15.841	-13.38466667	-5.448666667	259.9766667	334.1433333	83.25666667	-0.002644258	-0.007858343	0.023705482	-0.356828934	0.141488595	-1.742681072	-0.619319728	6.523	20.37266667	-12.205	-2.552666667	193.6033333	185.38	157.94
moss	Dicranum scopariumMT	0.001183673	-0.001338535	0.021133854	0.057905162	-2.733061224	-0.529915966	4.155	15.9115	-12.78275	-4.66875	255.4725	321.765	96.75	-0.004930972	-0.010312725	0.023720888	-0.281654788	0.177058824	-2.368031212	-0.835492197	6.89525	20.94925	-11.399	-2.09625	233.175	241.35	142.6175
forb	Disporum trachycarpumMT	0.013836735	0.013315726	0.026359184	-0.193498199	-0.574689076	0.331414166	5.2156	22.0982	-12.2308	-0.9266	145.936	111.038	242.326	-0.007403601	-0.001057383	0.014235294	-0.593048594	0.08837455	-1.590069628	-0.476619448	6.9928	23.1924	-10.0404	-0.6082	171.284	176.04	222.848
grass	Elymus glaucusMT	0.016865823	0.015152276	0.026820205	-0.234167513	-0.875116816	0.331517222	4.137384615	21.108	-13.34461538	-2.094615385	179.6384615	198.24	207.1446154	-0.009095207	-0.001436513	0.012959645	-0.70673077	0.096260042	-1.253497091	-0.395585927	7.162307692	25.22107692	-9.390923077	0.134923077	160.8246154	148.5707692	263.5153846
forb	Epilobium angustifoliumMT	0.01389133	0.01226755	0.024697844	-0.109943108	-1.436102093	0.089603842	3.974043478	19.23878261	-12.59117391	-2.377	195.0852174	247.58	172.3017391	-0.005131061	0.002345321	0.01431463	-0.629522387	0.07084399	-1.35114672	-0.323014771	6.460217391	24.17413043	-10.28643478	-0.231956522	151.3473913	160.2282609	259.12
forb	Equisetum arvenseMT	0.016941176	0.012910764	0.024921969	-0.156958784	-0.602641056	0.326430572	4.594	21.69233333	-12.778	-1.601666667	156.7333333	119.9033333	230.8183333	-0.009202081	-0.000104842	0.01297519	-0.675103458	0.073381353	-1.419735894	-0.376470588	6.737	24.73	-9.905	0.042166667	158.1966667	171.65	259.6133333
forb	Erigeron peregrinusMT	0.021168925	0.016077517	0.024738124	-0.296299091	-0.998134111	0.359924541	2.762571429	18.71742857	-13.84942857	-3.194857143	182.8657143	222.8142857	171.2971429	-0.00449254	-0.011823701	0.025592866	-0.240252521	0.205090036	-2.587062253	-0.916439719	5.942285714	18.62657143	-12.35228571	-3.373142857	252.7457143	273.5285714	110.4971429
shrub	Eriogonum umbellatumMT	0.02201715	0.014700737	0.022794032	-0.212865718	-0.988005488	0.311016978	4.353142857	19.627	-12.88671429	-2.741142857	177.2157143	168.6842857	186.0614286	-0.00071137	-0.001489967	0.022830046	-0.360834167	0.112666781	-1.718864689	-0.36362545	6.180571429	22.45342857	-10.93842857	-1.180714286	171.3571429	212.9985714	218.0671429
forb	Erythronium grandiflorumMT	0.019254502	0.017836735	0.023438175	-0.252044818	-0.805054022	0.301440576	4.076	19.38983333	-12.59766667	-1.819333333	189.4666667	202.5516667	165.92	-0.004513806	0.005711885	0.016232893	-0.564333061	0.031236495	-1.202629052	-0.29072429	6.969333333	24.946	-9.147166667	0.553666667	155.6733333	155.0416667	267.5633333
grass	Festuca idahoensisMT	0.018937975	0.01431586	0.02306696	-0.248843537	-0.805198079	0.355870348	3.867222222	19.906	-12.94677778	-2.482944444	172.4911111	181.0272222	191.2588889	-0.002691743	-0.002851007	0.022194211	-0.370902297	0.091760704	-1.443310658	-0.442434307	6.699777778	22.80144444	-10.39527778	-0.532888889	176.6705556	165.1133333	216.1827778
forb	Fragaria vescaMT	0.014113645	0.014686675	0.029020008	-0.200068027	-0.659719888	0.236218487	3.553333333	20.27766667	-12.39816667	-0.9125	169.405	137.1333333	198.9683333	0.001483794	0.017878351	0.01997439	-0.380296772	-0.043293317	-0.974217687	-0.099839936	8.007666667	26.36966667	-6.978166667	2.292333333	135.695	124.2416667	308.8
forb	Fragaria virginiaMT	0.01451601	0.010593625	0.025066124	-0.14365093	-1.409295147	0.115483255	4.765714286	19.66795918	-12.28122449	-2.407306122	192.9253061	226.8506122	174.8808163	-0.007259404	0.000561124	0.013201881	-0.641397111	0.094527811	-1.368177271	-0.39002401	6.819125	24.210125	-9.897166667	-0.336333333	157.5441667	160.1225	250.935
forb	Gaillardia aristataMT	0.014668496	0.015669696	0.03111679	-0.11394615	-0.666218487	0.216302521	4.079285714	21.012	-12.16885714	-0.956428571	165.0671429	150.5857143	210.3185714	-0.004689762	-0.011528726	0.024528554	-0.244860636	0.165789744	-1.736525467	-0.729970845	6.642571429	21.08642857	-11.34328571	-1.567	208.2342857	169.0114286	162.2185714
forb	Galium borealeMT	0.009714286	0.007343076	0.026092594	-0.06012318	-1.47242236	0.027259252	4.361608696	20.27043478	-12.42434783	-2.015913043	190.7621739	234.8213043	189.9291304	-0.006317762	-0.005679211	0.018000731	-0.485393468	0.110184248	-1.455579101	-0.504899003	6.441652174	22.87221739	-11.12126087	-0.860869565	172.8169565	152.9495652	219.4069565
forb	Galium triflorumMT	0.012787262	0.010782081	0.027633538	-0.038503823	-1.154619321	0.118746446	4.582105263	21.40252632	-12.91842105	-2.192105263	168.2115789	199.6631579	220.78	0.001421621	0.015089657	0.019731345	-0.447009323	-0.021194162	-1.019887534	-0.133743603	7.963789474	26.46431579	-7.357789474	2.079157895	144.2063158	127.9452632	302.5547368
forb	Geranium richardsoniiMT	0.00245078	0.007577431	0.031866146	-0.154987995	-0.539579832	0.086338535	2.9725	20.93225	-12.726	-0.05225	176.2175	134.2	204.13	-0.004334934	-0.013055822	0.026546218	-0.204535693	0.190978391	-1.817989196	-0.775162065	6.82775	21.232	-11.3495	-1.483	222.8725	180.5875	153.58
forb	Geranium viscosissimumMT	0.017666987	0.014415126	0.024067947	-0.221560624	-0.79112605	0.341229292	4.8151	20.4701	-12.1878	-1.6609	164.768	165.102	199.744	-0.004648019	-0.007465306	0.022080912	-0.36879221	0.124621849	-1.513935174	-0.531683073	6.4141	22.3093	-11.09	-0.9649	182.071	162.312	203.292
forb	Geum triflorumMT	0.018767827	0.014106763	0.022456022	-0.246152861	-0.858762705	0.366188075	4.5768	20.17866667	-12.6816	-2.5796	173.0613333	185.8426667	190.704	-0.00597599	-0.007569885	0.01946047	-0.44115378	0.117719088	-1.649432344	-0.524091922	6.175428571	22.50757143	-11.55285714	-1.119	178.4014286	176.6885714	210.7471429
forb	Goodyera oblongifoliaMT	0.006940936	0.004866267	0.026751501	0.022933974	-1.608110444	-0.178528211	4.0322	19.3561	-13.1505	-2.9314	202.502	247.766	168.911	-0.009530802	0.000195615	0.011088141	-0.747234636	0.074078473	-1.343774562	-0.394220004	7.257473684	24.52136842	-9.095789474	-0.104947368	161.1989474	169.8	250.4094737
forb	Hedysarum sulphurescensMT	-0.000326851	-0.003470828	0.023380552	0.107582233	-2.971991997	-0.545187675	3.707466667	16.4972	-13.3456	-4.372133333	272.2773333	384.1386667	99.348	-0.004638976	-0.01245042	0.026030252	-0.218913643	0.179076431	-1.932670668	-0.756366547	6.575733333	20.74173333	-11.29693333	-1.742666667	217.356	198.984	151.2506667
forb	Heuchera cylindricaMT	0.016088035	0.012605842	0.028115646	-0.0494998	-1.373373349	0.134685874	4.852	20.41033333	-11.604	-1.7865	183.0333333	221.76	193.1633333	0.001979992	0.010823529	0.019002001	-0.541397332	0.091608643	-1.479471789	-0.286390556	7.032666667	24.555	-8.973833333	0.539333333	166.1216667	188.59	254.385
forb	Hieracium albiflorumMT	0.014152861	0.011182393	0.024310204	-0.076766707	-1.37340056	0.030204082	4.116666667	19.59146667	-12.88573333	-2.931333333	198.5173333	230.8533333	175.9106667	-0.005544938	0.006945818	0.013653782	-0.631991627	0.039487795	-1.120131253	-0.273072429	7.415333333	25.7276	-8.2512	0.920666667	147.7026667	137.212	284.54
tree	Juniperus communisMT	0.014939649	0.013452581	0.026957547	-0.15126487	-1.138487395	0.200176798	4.684636364	20.26181818	-12.01636364	-1.774727273	186.0836364	203.7454545	186.2918182	-0.003750737	0.002179635	0.017609298	-0.540985323	0.11751828	-1.45751828	-0.431454764	6.643818182	23.26545455	-10.11381818	-0.838454545	173.4845455	172.0690909	228.5172727
tree	Juniperus scopulorumMT	0.010552701	0.012563745	0.02860024	-0.238252101	-0.715927971	0.25189916	5.2616	20.7192	-11.2784	-0.8272	166.976	139.36	202.052	0.016459064	0.012509004	0.030833133	-0.204073309	0.002919568	-0.620379352	0.116446579	8.0404	25.1992	-10.4856	0.4924	146	74.004	282.388
forb	Linea borealisMT	0.011300884	0.008938776	0.028004147	-0.062438066	-0.774148205	0.041730874	4.822272727	20.32954545	-12.75572727	-2.305363636	160.2163636	135.3781818	202.6336364	-0.001454109	0.009935174	0.016406854	-0.564424804	0.039443414	-1.103656008	-0.230031649	7.724363636	26.01890909	-7.94	1.240181818	152.7227273	138.72	284.9772727
forb	Lithospermum ruderaleMT	0.016528211	0.016419482	0.028189333	-0.206029841	-0.669024181	0.318751501	5.482142857	21.53942857	-11.68757143	-0.642857143	159.6742857	116.1085714	218.1257143	-0.005642257	-0.009461499	0.021228606	-0.365583829	0.139550677	-1.631795575	-0.622033956	6.493857143	21.922	-11.42757143	-1.251142857	191.2514286	163.1371429	189.3371429
forb	Lomatium tritertumMT	0.018713886	0.01482393	0.022468587	-0.205586234	-0.69234894	0.33805122	4.3215	21.15233333	-12.92183333	-1.831833333	165.5966667	156.4466667	215.565	-0.007613846	-0.004903561	0.014752701	-0.615452214	0.102476991	-1.438515406	-0.502941176	6.729333333	23.2415	-10.40883333	-0.814833333	174.8283333	160.6816667	221.9216667
shrub	Lonicera involucrataMT	0.008759504	0.00507603	0.0257491	0.008331333	-1.17819928	-0.142028812	4.491833333	19.566	-13.14366667	-3.245833333	174.5466667	195.1666667	184.5183333	-0.009826331	-0.006368547	0.01380112	-0.680791519	0.119415766	-1.888183273	-0.511052421	6.4865	24.37866667	-10.92133333	-0.662833333	188.2366667	225.2683333	230.4233333
shrub	Lonicera utahensisMT	0.015681109	0.015441231	0.025611699	-0.079273164	-1.206916949	0.149538361	3.356545455	20.03427273	-12.58918182	-1.945454545	183.7936364	275.8027273	189.7627273	-0.004049547	0.009473971	0.015269453	-0.546259707	0.032552657	-1.259550366	-0.272417331	7.708090909	25.28372727	-8.165	0.797	151.6927273	156.2936364	271.8072727
forb	Lupinus argenteusMT	0.023427371	0.015833133	0.020746699	-0.334795918	-0.944315726	0.3265006	2.8935	17.2115	-13.4685	-3.904	203.3375	237.6375	131.8475	-0.007321128	0.001228091	0.010770108	-0.718910701	0.038391357	-1.379171669	-0.295882353	5.9985	23.89025	-11.32275	-0.45525	138.895	154.31	263.925
shrub	Menziesia ferrugineaMT	0.002517887	0.004584394	0.024148619	0.134172869	-2.406086435	-0.456945978	3.7132	18.0211	-12.3494	-3.3295	225.323	363.385	134.416	-0.002970788	0.004814726	0.018066884	-0.523009431	0.053280741	-1.524607557	-0.311989939	6.629904762	23.96209524	-9.634	-0.20447619	166.1152381	189.5628571	243.0638095
shrub	Paxistima myrsinitesMT	-0.001296149	0.0070965	0.017665897	0.109406224	-2.609312033	-0.377881614	4.629538462	19.186	-11.28123077	-2.798461538	214.3461538	368.9476923	153.0738462	-0.008306584	-0.000549635	0.013102595	-0.682138023	0.103872934	-1.290663958	-0.382284606	7.504923077	25.38307692	-8.842	0.153846154	161.0076923	152.4446154	263.9169231
forb	Pedicularis bracteosaMT	0.001610244	0.001834601	0.025223689	0.116686675	-2.947544351	-0.519253035	4.176777778	16.79155556	-12.44655556	-4.145888889	256.4488889	401.2477778	108.2911111	-0.00595118	-0.010570948	0.023967667	-0.34678125	0.156670668	-1.80154942	-0.638316126	6.423333333	21.51093333	-11.63946667	-1.6916	203.0853333	207.276	173.5946667
forb	Penstemon confertusMT	0.002427771	0.000916767	0.029379352	0.170348139	-1.984965986	-0.389147659	4.2875	18.93883333	-11.57833333	-2.568833333	208.7266667	301.835	154.4033333	-0.006807523	-0.000302921	0.012436975	-0.686002517	0.078527411	-1.315066026	-0.365010004	6.485833333	23.80233333	-10.44333333	-0.517666667	153.0966667	151.5983333	250.0033333
forb	Penstemon procerusMT	0.020191277	0.014028011	0.018312925	-0.322480992	-0.810780312	0.357647059	2.892	18.17966667	-14.20266667	-3.898666667	181.2533333	206.6166667	159.32	0.017984794	0.018106443	0.031511004	-0.101159775	-0.007042817	-0.748731493	0.2315006	6.616666667	24.814	-10.84266667	0.186333333	130.0066667	115.8933333	294.48
grass	Phleum pratenseMT	0.019247059	0.014513325	0.025740696	-0.18617527	-0.606307323	0.391507803	4.86	21.574	-12.2542	-1.1404	156.152	131.881	225.603	-0.009194478	-0.003294118	0.012815126	-0.687441046	0.085178872	-1.234509004	-0.372182473	6.3746	24.2007	-10.7764	-0.4173	148.781	141.991	260.368
tree	Picea engelmanniiMT	0.016361745	0.014487395	0.024895158	-0.099942977	-1.407329932	0.123892557	3.817666667	19.43033333	-12.5315	-2.374583333	191.0179167	259.9329167	177.18875	-0.008010904	0.000493898	0.011615846	-0.722603353	0.081988796	-1.216093437	-0.332821128	6.875791667	24.90154167	-9.681375	-0.12075	151.0391667	146.83375	266.8383333
tree	Pinus albicaulisMT	0.021796238	0.016222809	0.022703802	-0.318565826	-0.801315726	0.33710124	3.627733333	18.71066667	-13.11066667	-2.807066667	197.3253333	194.0173333	155.6933333	0.000894438	0.011010804	0.02332613	-0.293174029	0.098109644	-2.147911965	-0.380113645	5.919333333	21.61866667	-9.839733333	-1.3508	189.6066667	323.4	197.9546667
tree	Pinus contortaMT	0.017595678	0.016261609	0.024053685	-0.155583193	-0.99185114	0.234448019	4.10416	19.91876	-12.31	-1.80308	175.0036	213.0028	188.862	-0.006751309	0.002024778	0.012354958	-0.690070031	0.056547419	-1.304614646	-0.299104922	6.3994	24.60224	-10.25456	-0.14888	148.5336	155.0568	266.9556
tree	Pinus flexilisMT	0.010318642	0.011440919	0.027707083	-0.231370262	-0.781265649	0.186870177	3.709714286	19.60571429	-12.28685714	-1.349714286	189.2457143	183.8657143	170.9171429	0.004194821	-0.002635569	0.026280226	-0.220593324	0.092231178	-1.833249871	-0.468249014	6.870285714	21.84485714	-11.14685714	-1.233714286	205.4657143	198.08	187.9742857
tree	Pinus ponderosaMT	0.009313325	0.017686275	0.031889556	-0.067723089	-0.904785914	0.065666267	4.338333333	21.52566667	-11.174	-0.21	164.9733333	192.7233333	220.39	0.011373349	0.024028812	0.026209684	-0.237269565	-0.111460584	-0.69414966	0.080696279	8.864	28.03766667	-6.060333333	3.829666667	142.27	91.26	332.23
grass	Poa pratensisMT	0.023558015	0.015723785	0.022646276	-0.248810481	-0.810213477	0.398880944	4.573130435	20.02008696	-12.646	-2.533391304	168.3565217	173.3582609	193.7252174	-0.001504202	-0.003027211	0.024795718	-0.266251153	0.105510204	-1.38447579	-0.437020808	7.061166667	23.03733333	-10.09925	-0.44925	179.2733333	152.1108333	217.5808333
grass	Poa secundaMT	0.019595267	0.013141485	0.016487738	-0.409987995	-1.181306808	0.516137884	2.028285714	17.94028571	-14.604	-4.126571429	173.4342857	297.0885714	169.6857143	-0.001205968	-0.001727319	0.026945635	-0.137773062	0.140188647	-1.739646716	-0.54121077	7.260571429	21.88	-10.20942857	-0.726857143	203.9828571	185.6257143	180.8657143
forb	Polygonum bistortoidesMT	0.020032013	0.01422489	0.02022489	-0.348851541	-1.253813525	0.374861945	2.547333333	17.226	-14.92966667	-4.874333333	194.67	265.12	137.53	-0.004866747	-0.007609444	0.029935174	-0.218260433	0.004385754	-1.749659864	-0.409235694	6.387333333	21.64833333	-10.64366667	-1.067333333	202.6733333	232.22	177.76
tree	Populus balsamiferaMT	0.003595838	0.00032493	0.027813525	0.104433774	-2.028947579	-0.425434174	5.224	20.49833333	-12.29833333	-2.191	217.5166667	284.33	163.9666667	-0.012726691	-0.004008804	0.009362945	-0.871213116	0.088219288	-1.092132853	-0.411180472	7.229666667	25.28066667	-9.382666667	-0.015666667	155.51	133.2666667	267.9166667
tree	Populus tremuloidesMT	0.023153598	0.018303153	0.026121438	-0.204228218	-0.538798256	0.451135402	6.211473684	22.222	-11.23136842	-0.757684211	146.9389474	108.2136842	239.4557895	-0.009966007	-0.00339976	0.011541037	-0.718043006	0.087940861	-1.456925507	-0.422922853	6.368421053	24.04221053	-10.60726316	-0.564105263	161.4863158	170.9589474	245.8210526
forb	Potamogeton gramineusMT	0.023680814	0.017317986	0.022864769	-0.28087282	-0.85517407	0.390907422	4.244941176	18.99552941	-12.51529412	-2.711647059	177.88	185.0882353	169.2858824	0.007253001	0.008079532	0.029363145	-0.145141329	0.014072629	-0.821101441	-0.077031813	6.464625	23.810625	-10.93275	0.16925	147.26375	90.41125	261.95625
forb	Potentilla diversifoliaMT	0.022943577	0.015181616	0.019595953	-0.348646887	-1.085405591	0.358922998	3.268285714	17.656	-13.79885714	-4.237142857	198.4514286	250.6828571	140.0685714	0.000140628	-0.006715143	0.027578803	-0.240787251	0.166125879	-2.219646716	-0.717948894	6.422	19.87971429	-11.97428571	-2.562	235.1571429	238.3114286	138.7628571
forb	Potentilla glandulosaMT	0.02335305	0.019189348	0.02502019	-0.239144385	-1.035721925	0.375121685	5.270181818	19.98654545	-11.84272727	-2.154	168.9272727	183.8690909	186.4345455	0.003335589	0.011456073	0.019760777	-0.533719284	0.031077158	-1.041912038	-0.15777802	7.785272727	26.34381818	-7.95	1.702363636	155.9145455	127.1527273	290.7290909
tree	Prunus virginiaMT	0.017687608	0.012472722	0.022781913	-0.240725624	-0.598554088	0.420867013	5.945555556	22.31977778	-11.98355556	-1.019333333	143.32	122.9377778	246.2022222	0.001979458	0.016681873	0.01734934	-0.524914188	-0.019357076	-0.886445245	-0.13609177	8.670666667	25.94844444	-6.654222222	1.889555556	144.1688889	118.7288889	287.4644444
tree	Pseudotsuga menziesiiMT	0.017760899	0.016040875	0.027972125	-0.214883612	-0.669681726	0.318937721	5.04404878	20.79253659	-11.66960976	-0.959853659	164.6658537	128.2570732	205.0258537	-0.004163025	0.006410084	0.015629532	-0.600964173	0.053092437	-1.145719088	-0.281240096	7.5929	25.7951	-8.3281	0.9429	155.741	142.021	278.9265
forb	Pyrola asarifoliaMT	0.01787475	0.014319328	0.027318127	-0.098231293	-0.77709884	0.191432573	4.669333333	20.22083333	-12.6765	-2.292333333	156.0166667	151.4716667	208.1016667	-0.007022009	-0.00147499	0.013847139	-0.625433844	0.102613045	-1.559831933	-0.443989596	6.904666667	23.67533333	-10.24216667	-0.758	165.7516667	185.2466667	234.595
shrub	Pyrola chloranthaMT	0.023097239	0.014585834	0.019895558	-0.318469388	-0.758511405	0.556632653	4.162	20.972	-13.429	-2.2155	148.8575	167.265	229.5025	-0.005633854	-0.00709964	0.019252701	-0.546012001	0.118229292	-1.427262905	-0.491740696	6.392	22.1715	-11.88025	-1.74125	174.0425	162.41	203.53
shrub	Ribes lacustreMT	0.013256081	0.010559171	0.026426234	-0.028424844	-1.375949959	-0.01333923	4.451789474	19.91673684	-12.30631579	-2.392631579	188.0305263	218.9842105	185.0589474	-0.008459721	0.000535035	0.013855311	-0.598240278	0.111495546	-1.582382005	-0.468869653	7.056526316	24.16621053	-9.608736842	-0.419157895	173.6105263	192.6684211	236.3957895
shrub	Rosa acicularisMT	0.012136223	0.009305617	0.028402856	-0.103691161	-1.061325583	0.103579958	4.566947368	20.65305263	-12.54842105	-1.470421053	179.28	168.0821053	197.9326316	-0.006137866	-0.002201554	0.017904088	-0.516309025	0.133000569	-1.471379289	-0.447276174	7.048315789	23.94568421	-9.750421053	-0.541263158	174.9484211	175.52	231.9305263
shrub	Rosa woodsiiiMT	0.017782313	0.015453915	0.028240896	-0.191332533	-0.567082833	0.338332666	5.677	21.69233333	-11.20555556	-0.315888889	152.6388889	101.07	226.0688889	-0.009106576	-0.001671335	0.01167507	-0.731714954	0.058311325	-1.260264106	-0.339509137	6.594333333	24.51933333	-10.35155556	-0.211777778	150.5311111	149.8244444	261.9322222
shrub	Rubus idaeusMT	0.014559424	0.014726805	0.03056354	-0.010584805	-0.825992111	0.15637798	4.431428571	21.68057143	-12.164	-1.142285714	157.4542857	174.34	230.1657143	-0.004989882	0.011770194	0.012696279	-0.619030188	0.034093637	-1.119780484	-0.258940147	7.316	25.59085714	-8.407142857	1.010285714	140.7028571	135.76	288.8028571
shrub	Rubus parviflorusMT	0.003490396	0.002817677	0.025727341	0.116722689	-2.483308824	-0.418966086	5.1930625	19.5725	-11.62575	-2.5514375	225.54125	327.294375	150.260625	-0.000404112	0.013172419	0.018577731	-0.452771382	0.022135354	-1.217788115	-0.19489946	7.6570625	25.6595625	-7.9335625	1.306875	148.058125	151.00375	284.511875
shrub	Sambucus racemosaMT	0.011441377	0.014057623	0.027788715	0.081736695	-2.105170068	-0.11517407	3.639666667	19.88866667	-11.70833333	-1.838	226.0166667	396.9633333	158.25	-0.006008804	-0.003481393	0.018264106	-0.542369807	0.112236895	-1.908155262	-0.533805522	7.329333333	24.38733333	-9.674333333	-0.129666667	202.9	220.2133333	218.17
forb	Sedum lanceolatumMT	0.018418691	0.012372703	0.022899252	-0.279276018	-1.467492843	0.210102503	4.532307692	17.94153846	-13.00353846	-3.575384615	216.4076923	243.8569231	137.5507692	-0.003589251	-0.005321267	0.022007572	-0.346816253	0.130497738	-1.664848093	-0.506174162	6.580615385	22.338	-10.638	-0.990153846	189.7430769	196.1846154	198.2123077
forb	Senecio canusMT	0.019913565	0.014291202	0.020688047	-0.386801578	-0.61029669	0.506239067	5.292857143	20.57228571	-12.11857143	-2.063428571	154.0228571	139.5885714	213.0085714	0.001205282	-0.000907563	0.030343337	-0.00817964	0.111294804	-1.547329789	-0.428592008	6.982571429	22.89857143	-10.47685714	-0.595714286	181.9428571	167.3142857	214.44
forb	Senecio triangularisMT	0.011366885	0.009961031	0.025635239	-0.025416936	-2.037913011	-0.115283036	4.109076923	18.53953846	-12.43707692	-2.932769231	232.0261538	340.92	139.9261538	-0.001085234	0.002326531	0.02122569	-0.422718696	0.124017607	-1.676206483	-0.351392557	6.753	23.83866667	-10.02683333	-0.566833333	178.7066667	211.2833333	230.1916667
shrub	Shepherdia cadensisMT	0.013602012	0.010501343	0.025415652	-0.08667467	-1.244147945	0.072534157	4.916857143	20.23190476	-12.41942857	-2.146571429	181.9838095	182.7380952	192.0980952	-0.01038564	-0.004008689	0.011225061	-0.775999696	0.084147945	-1.350880924	-0.407539016	6.595904762	24.40104762	-10.2807619	-0.429714286	161.4742857	159.5504762	249.9971429
forb	Solidago missouriensisMT	0.013280367	0.01576165	0.03073142	-0.160528211	-0.566408382	0.231544254	4.705454545	21.37672727	-11.85472727	-0.469090909	164.4672727	125.5090909	216.18	-0.00152832	-0.005795045	0.025645313	-0.284632263	0.140792317	-1.804858671	-0.577195242	6.682727273	21.77	-10.87690909	-1.306363636	205.92	200.3309091	182.0018182
forb	Solidago multiradiataMT	0.004528211	0.002514606	0.021852741	-0.085114046	-2.742505002	-0.205610244	2.702	15.96466667	-14.801	-5.227666667	251.97	382.3666667	112.49	-0.006110444	-0.009897559	0.024080032	-0.360608742	0.149491797	-2.178695478	-0.540704282	5.936333333	21.87233333	-11.84533333	-1.708666667	191.97	273.9333333	189.1433333
tree	Sorbus scopuliMT	0.004877151	0.004821929	0.024230892	0.094201681	-2.308083233	-0.383565426	4.086666667	18.16433333	-12.14366667	-3.5455	240.895	395.3233333	129.065	-0.005884754	0.003897559	0.016523009	-0.558663349	0.061128451	-1.547655062	-0.393169268	7.321666667	24.29933333	-8.769	0.207166667	175.06	196.3216667	237.555
shrub	Spiraea betulifoliaMT	0.017253685	0.014800384	0.025867755	-0.075537095	-1.251406483	0.186020648	4.99884	20.72128	-12.10772	-2.04136	171.3948	227.0084	205.2264	-0.005764898	0.004444658	0.013685762	-0.647063887	0.045096759	-1.200721248	-0.292606002	6.98552	24.91284	-9.28128	0.30644	151.2628	148.126	268.308
forb	Streptopus amplexifoliusMT	0.011909724	0.009194718	0.025868427	-0.081085234	-1.66252581	-0.040729892	4.2124	18.4728	-12.522	-3.1278	208.808	272.426	147.66	-0.003969268	0.009618727	0.01569892	-0.435551695	0.082569028	-1.949911164	-0.405920768	7.1766	23.87	-9.3382	-0.239	170.378	236.858	236.25
shrub	Symphoricarpos albusMT	0.014193517	0.014597679	0.029284514	-0.158285714	-0.716371349	0.269589436	5.2122	22.17386667	-11.66173333	-0.616866667	161.0166667	127.1046667	234.132	-0.000669228	0.010483713	0.017622249	-0.543037696	0.008867547	-1.036963585	-0.182442577	7.7198	26.1918	-7.891866667	1.528466667	150.6626667	129.9473333	291.1726667
forb	Taraxacum officileMT	0.018469559	0.013514937	0.022470657	-0.20412828	-1.070241125	0.286906534	4.486342857	19.97188571	-12.42297143	-2.285657143	176.9645714	187.4834286	193.7445714	-0.005184016	-0.006856182	0.022093226	-0.383201614	0.131593209	-1.508911679	-0.55771703	6.919828571	22.76782857	-10.44925714	-0.745485714	190.6485714	162.4902857	202.1782857
forb	Thalictrum occidentaleMT	0.010300547	0.006530612	0.023103641	-0.122956916	-1.620251301	0.03854235	4.734755556	19.48324444	-12.61137778	-2.590577778	201.7262222	247.4408889	169.3577778	-0.007058197	0.000459836	0.015524088	-0.594814845	0.088755154	-1.509017172	-0.408714442	6.94526087	24.22469565	-9.716565217	-0.152304348	171.2891304	186.7926087	239.4391304
forb	Thalictrum venulosumMT	-0.004585034	-0.011959184	0.028266507	0.176454582	-1.166210484	-0.769219688	5.309666667	17.10566667	-13.96466667	-4.960333333	199.46	155.4533333	112.1533333	-0.00434894	-0.009939176	0.026829132	-0.252205312	0.154661865	-1.410732293	-0.655414166	6.565666667	21.07866667	-12.356	-1.719666667	190.29	144.7366667	170.7133333
forb	Tragopogon dubiusMT	0.02299247	0.015460002	0.021678053	-0.20930263	-0.655601877	0.468619448	5.732181818	22.05709091	-12.11436364	-1.786727273	145.5781818	124.4763636	242.4272727	0.001135436	-0.00303525	0.025961803	-0.238954299	0.079096366	-1.165775401	-0.351950235	6.848909091	22.97218182	-10.56854545	-0.302909091	168.0054545	120.0981818	227.8454545
grass	Trisetum spicatumMT	0.020991815	0.014330678	0.01982844	-0.382062643	-1.117476809	0.38721816	2.229454545	17.13472727	-14.06981818	-3.964363636	188.6236364	264.9781818	146.1818182	-0.001479865	-0.004648696	0.028455746	-0.279628104	0.165548401	-1.391710139	-0.510313216	5.552545455	20.37854545	-12.67	-2.851090909	182.1363636	209.9490909	175.6981818
forb	Urtica dioicaMT	0.019985594	0.015375064	0.028089865	-0.197304064	-0.568046647	0.423714629	5.640285714	22.43885714	-11.622	-0.877142857	152.7085714	105.7857143	239.9171429	-0.009252615	-0.000423255	0.011704339	-0.706600112	0.078593723	-1.24120734	-0.331771566	6.118	24.59942857	-10.73514286	-0.364	144.1971429	151.3914286	271.8457143
shrub	Vaccinium membraceumMT	-0.004795373	-0.006839245	0.020815017	0.187886064	-3.907624141	-0.885452363	4.907818182	14.81836364	-12.95636364	-5.577818182	307.0363636	430.0927273	58.47454545	-0.005734094	-0.010462785	0.023133253	-0.307168493	0.177316927	-2.440054022	-0.84937575	6.82475	20.38775	-11.16225	-2.3645	237.4225	251.9225	132.785
shrub	Vaccinium myrtillusMT	-0.001132053	-0.002763906	0.023063625	0.153221289	-3.473681473	-0.692941176	4.781166667	15.96616667	-12.6995	-4.738666667	287.97	406.1583333	83.41	-0.006437775	-0.009477791	0.021545418	-0.388553634	0.158703481	-2.104817927	-0.751484594	6.6125	20.95466667	-11.29616667	-2.076666667	221.12	226.41	154.53
shrub	Vaccinium scopariumMT	0.020330647	0.017750643	0.023597325	-0.218302178	-0.97052764	0.287408678	3.55447619	19.28885714	-13.01104762	-2.656285714	178.5647619	222.6133333	177.9819048	-0.004225919	0.003520265	0.016370205	-0.47527166	0.118904705	-1.797148574	-0.438801806	6.873809524	23.28104762	-9.98152381	-0.857619048	175.392381	212.9695238	222.332381
forb	Valeria sitchensisMT	0.014057143	0.01017479	0.022387515	-0.092821128	-1.800177671	0.041733493	4.6494	19.1716	-12.786	-2.8616	208.784	281.002	161.278	-0.005248019	-0.007296038	0.024617527	-0.253482374	0.201018007	-2.267015606	-0.689262905	5.7036	20.4802	-11.4228	-2.4904	218.772	296.552	152.922
forb	Veratrum virideMT	0.005206563	0.002930452	0.025078832	0.105462985	-2.831542217	-0.435367747	3.854133333	17.74533333	-12.9224	-3.4872	264.0826667	386.6466667	115.5733333	-0.00787419	-0.00674958	0.018533814	-0.506707501	0.162842737	-2.02907403	-0.583305322	6.594933333	22.9644	-10.4572	-1.2372	202.848	248.792	195.4266667
forb	Vicia americaMT	-0.001421369	-0.000853461	0.030810084	-0.006572229	-0.844433774	-0.277291717	5.1904	21.07813333	-12.12893333	-0.984666667	183.852	125.584	192.132	-0.006890436	0.003981433	0.012122609	-0.669848424	0.039398159	-1.202605842	-0.259854342	6.484133333	24.97786667	-10.21426667	0.238933333	137.388	142.4026667	283.7146667
forb	Viola aduncaMT	0.014623449	0.011990396	0.022208083	-0.042689076	-0.681576631	0.148611445	3.996666667	20.70666667	-12.85533333	-2.137666667	136.98	143.4833333	233.0166667	-0.010121649	-0.002516206	0.010004802	-0.818479288	0.062769108	-1.138343337	-0.353885554	7.188	24.573	-9.375	-0.144333333	151.11	145.1333333	258.6666667
forb	Viola cadensisMT	-0.005883553	-0.007160264	0.026785114	0.003805522	-1.88107443	-0.631206483	5.65025	18.6825	-11.646	-2.1825	233.27	214.5025	124.4925	-0.006615737	-0.008023573	0.020974353	-0.380371834	0.173606897	-2.08524719	-0.690869802	6.982909091	22.77363636	-10.65272727	-1.093272727	216.8672727	233.8945455	179.8672727
forb	Viola orbiculataMT	0.007053263	0.004618437	0.024892146	0.038632716	-2.129201997	-0.201339483	3.587789474	18.23557895	-12.96915789	-3.301894737	222.9557895	321.48	148.1821053	-0.006072296	0.005725223	0.015664666	-0.561158757	0.040864346	-1.239148993	-0.314624516	7.539444444	25.19933333	-8.323888889	0.807444444	155.9977778	152.2322222	267.77
forb	Xerophyllum texMT	0.010303121	0.012906963	0.025036014	0.089381753	-1.852680072	-0.163829532	2.630875	18.21225	-12.4356875	-2.72925	206.60125	384.47	153.785	-0.006413415	0.003970888	0.014646759	-0.600789403	0.067954682	-1.452378451	-0.353844538	7.033375	24.3066875	-9.1004375	-0.177375	165.994375	180.595625	244.86375
forb	Zigadenus elegansMT	0.016314259	0.012369748	0.025099106	-0.167821795	-1.120160064	0.185866347	3.455555556	19.00955556	-13.098	-2.618666667	185.4977778	205.8488889	176.2044444	-0.004407096	-0.011652661	0.025533413	-0.222260424	0.170692277	-1.807176204	-0.720096038	6.552888889	20.924	-11.43444444	-1.613333333	209.2888889	186.0266667	158.1777778
forb	Zigadenus venenosusMT	0.017859144	0.015746299	0.028084834	-0.206586635	-0.53795118	0.353765506	5.236333333	21.41233333	-11.192	-0.430666667	152.21	103.6766667	223.8566667	-0.006161665	-0.011103641	0.022713085	-0.32060883	0.164161665	-1.751484594	-0.731620648	6.843333333	21.40433333	-10.87333333	-1.504	209.7666667	176.44	164.8866667
